# Supplementary material for: Ultra-precise detection of mutations by droplet-based amplification of circularized DNA
Source: BMC Genomics. 2016 Mar 9;17:214. doi: 10.1186/s12864-016-2480-1 (PMC4784281; doi:10.1186/s12864-016-2480-1)
Supplement: Additional file 2: — Supplemental Table S1. W3110 and DH5α specific polymorphic sites. (XLSX 55 kb) [file 12864_2016_2480_MOESM2_ESM.xlsx]

## Sheet: Sheet1
DH5a_total_spe.snp			Total	332
#CHROM	POS	ID	REF	ALT	QUAL	FILTER	INFO	FORMAT	DH5aLP.sort.bam
ecoli	1903	.	G	A	222	.	DP=604;VDB=4.536594e-01;AF1=1;AC1=2;DP4=0,0,229,329;MQ=59;FQ=-282	GT:PL:GQ	1/1:255,255,0:99
ecoli	10696	.	C	T	222	.	DP=482;VDB=4.073562e-01;AF1=1;AC1=2;DP4=0,0,274,179;MQ=59;FQ=-282	GT:PL:GQ	1/1:255,255,0:99
ecoli	23501	.	C	T	222	.	DP=799;VDB=5.054277e-01;AF1=1;AC1=2;DP4=0,0,327,395;MQ=59;FQ=-282	GT:PL:GQ	1/1:255,255,0:99
ecoli	31683	.	C	T	222	.	DP=446;VDB=4.369422e-01;AF1=1;AC1=2;DP4=0,0,198,207;MQ=57;FQ=-282	GT:PL:GQ	1/1:255,255,0:99
ecoli	42108	.	G	A	222	.	DP=345;VDB=2.471150e-01;AF1=1;AC1=2;DP4=0,0,173,153;MQ=59;FQ=-282	GT:PL:GQ	1/1:255,255,0:99
ecoli	59968	.	C	T	222	.	DP=564;VDB=4.583513e-01;AF1=1;AC1=2;DP4=0,0,330,194;MQ=59;FQ=-282	GT:PL:GQ	1/1:255,255,0:99
ecoli	76249	.	G	A	222	.	DP=513;VDB=5.219795e-01;AF1=1;AC1=2;DP4=0,0,211,255;MQ=59;FQ=-282	GT:PL:GQ	1/1:255,255,0:99
ecoli	88571	.	G	A	222	.	DP=649;VDB=4.794839e-01;AF1=1;AC1=2;DP4=0,0,282,301;MQ=56;FQ=-282	GT:PL:GQ	1/1:255,255,0:99
ecoli	113695	.	G	A	222	.	DP=518;VDB=5.240005e-01;AF1=1;AC1=2;DP4=0,0,248,230;MQ=59;FQ=-282	GT:PL:GQ	1/1:255,255,0:99
ecoli	156068	.	A	G	222	.	DP=433;VDB=4.323449e-01;AF1=1;AC1=2;DP4=0,0,176,223;MQ=59;FQ=-282	GT:PL:GQ	1/1:255,255,0:99
ecoli	157585	.	C	T	222	.	DP=670;VDB=5.126795e-01;AF1=1;AC1=2;DP4=0,0,337,280;MQ=59;FQ=-282	GT:PL:GQ	1/1:255,255,0:99
ecoli	224625	.	T	A	98.5	.	DP=562;VDB=4.709030e-01;RPB=4.485569e+00;AF1=1;AC1=2;DP4=38,239,198,36;MQ=15;FQ=-34;PV4=8.4e-63,1,1,0.18	GT:PL:GQ	1/1:130,7,0:12
ecoli	227241	.	G	A	138	.	DP=511;VDB=5.139931e-01;RPB=1.154972e+00;AF1=1;AC1=2;DP4=184,55,51,188;MQ=18;FQ=-44;PV4=2e-35,1,1,1	GT:PL:GQ	1/1:171,17,0:31
ecoli	253103	.	T	C	162	.	DP=167;VDB=1.683776e-33;AF1=1;AC1=2;DP4=0,0,0,158;MQ=30;FQ=-282	GT:PL:GQ	1/1:195,255,0:99
ecoli	258965	.	A	AG	41.6	.	INDEL;IS=4,0.444444;DP=9;VDB=3.870249e-03;AF1=1;AC1=2;DP4=0,0,6,0;MQ=60;FQ=-52.5	GT:PL:GQ	1/1:82,18,0:33
ecoli	290364	.	G	T	5.44	.	DP=5;VDB=6.280960e-02;AF1=1;AC1=2;DP4=0,0,2,1;MQ=15;FQ=-36	GT:PL:GQ	1/1:36,9,0:9
ecoli	290499	.	A	G	25	.	DP=35;VDB=4.668698e-03;RPB=-3.529195e+00;AF1=1;AC1=2;DP4=0,27,0,5;MQ=11;FQ=-67;PV4=1,0.014,1,5.5e-11	GT:PL:GQ	1/1:58,40,0:62
ecoli	358704	.	AG	A	94.6	.	INDEL;IS=6,1.000000;DP=6;VDB=2.147648e-03;AF1=1;AC1=2;DP4=0,0,6,0;MQ=60;FQ=-52.5	GT:PL:GQ	1/1:135,18,0:33
ecoli	365405	.	T	A	16.1	.	DP=24;VDB=3.131090e-02;AF1=1;AC1=2;DP4=0,0,2,1;MQ=60;FQ=-36	GT:PL:GQ	1/1:48,9,0:15
ecoli	371754	.	T	C	23	.	DP=3;VDB=2.063840e-02;AF1=1;AC1=2;DP4=0,0,3,0;MQ=29;FQ=-36	GT:PL:GQ	1/1:55,9,0:15
ecoli	371757	.	T	C	18	.	DP=3;VDB=2.063840e-02;AF1=1;AC1=2;DP4=0,0,3,0;MQ=29;FQ=-36	GT:PL:GQ	1/1:50,9,0:15
ecoli	401615	.	A	C	136	.	DP=177;VDB=8.732922e-38;AF1=1;AC1=2;DP4=0,0,0,151;MQ=32;FQ=-282	GT:PL:GQ	1/1:169,255,0:99
ecoli	465372	.	G	A	222	.	DP=537;VDB=5.245237e-01;AF1=1;AC1=2;DP4=0,0,191,300;MQ=58;FQ=-282	GT:PL:GQ	1/1:255,255,0:99
ecoli	468495	.	G	A	222	.	DP=704;VDB=4.719564e-01;AF1=1;AC1=2;DP4=0,0,173,382;MQ=59;FQ=-282	GT:PL:GQ	1/1:255,255,0:99
ecoli	479519	.	G	A	222	.	DP=385;VDB=5.179567e-01;AF1=1;AC1=2;DP4=0,0,207,143;MQ=59;FQ=-282	GT:PL:GQ	1/1:255,255,0:99
ecoli	479520	.	G	A	222	.	DP=384;VDB=5.245864e-01;RPB=-1.207492e+00;AF1=1;AC1=2;DP4=1,0,205,144;MQ=59;FQ=-282;PV4=1,1,0.43,0.28	GT:PL:GQ	1/1:255,255,0:99
ecoli	501456	.	G	A	222	.	DP=590;VDB=4.958491e-01;AF1=1;AC1=2;DP4=0,0,259,281;MQ=59;FQ=-282	GT:PL:GQ	1/1:255,255,0:99
ecoli	532071	.	G	C	222	.	DP=664;VDB=2.583104e-01;AF1=1;AC1=2;DP4=0,0,267,342;MQ=59;FQ=-282	GT:PL:GQ	1/1:255,255,0:99
ecoli	547694	.	A	G	222	.	DP=683;VDB=5.246608e-01;AF1=1;AC1=2;DP4=0,0,367,254;MQ=59;FQ=-282	GT:PL:GQ	1/1:255,255,0:99
ecoli	576408	.	CA	C	37.4	.	INDEL;IS=2,0.666667;DP=3;VDB=2.309944e-02;AF1=1;AC1=2;DP4=0,0,3,0;MQ=52;FQ=-43.5	GT:PL:GQ	1/1:77,9,0:16
ecoli	661492	.	C	T	222	.	DP=515;VDB=2.425403e-01;AF1=1;AC1=2;DP4=0,0,200,261;MQ=59;FQ=-282	GT:PL:GQ	1/1:255,255,0:99
ecoli	695693	.	C	T	222	.	DP=554;VDB=4.523129e-01;RPB=-2.118615e-01;AF1=1;AC1=2;DP4=1,1,256,257;MQ=56;FQ=-282;PV4=1,0.43,1,0.23	GT:PL:GQ	1/1:255,255,0:99
ecoli	783900	.	G	A	222	.	DP=544;VDB=4.034748e-01;AF1=1;AC1=2;DP4=0,0,225,267;MQ=60;FQ=-282	GT:PL:GQ	1/1:255,255,0:99
ecoli	880754	.	A	T	222	.	DP=456;VDB=4.629945e-01;AF1=1;AC1=2;DP4=0,0,161,251;MQ=59;FQ=-282	GT:PL:GQ	1/1:255,255,0:99
ecoli	1015114	.	C	T	222	.	DP=386;VDB=4.758448e-01;AF1=1;AC1=2;DP4=0,0,152,199;MQ=57;FQ=-282	GT:PL:GQ	1/1:255,255,0:99
ecoli	1136435	.	C	T	222	.	DP=758;VDB=4.597561e-01;AF1=1;AC1=2;DP4=0,0,285,400;MQ=52;FQ=-282	GT:PL:GQ	1/1:255,255,0:99
ecoli	1137353	.	C	T	222	.	DP=642;VDB=4.687940e-01;AF1=1;AC1=2;DP4=0,0,354,106;MQ=58;FQ=-282	GT:PL:GQ	1/1:255,255,0:99
ecoli	1146419	.	C	T	222	.	DP=729;VDB=4.809240e-01;AF1=1;AC1=2;DP4=0,0,352,327;MQ=59;FQ=-282	GT:PL:GQ	1/1:255,255,0:99
ecoli	1156136	.	G	A	222	.	DP=594;VDB=4.476122e-01;AF1=1;AC1=2;DP4=0,0,256,282;MQ=59;FQ=-282	GT:PL:GQ	1/1:255,255,0:99
ecoli	1169059	.	A	G	222	.	DP=600;VDB=5.215380e-01;AF1=1;AC1=2;DP4=0,0,268,272;MQ=59;FQ=-282	GT:PL:GQ	1/1:255,255,0:99
ecoli	1174106	.	C	T	222	.	DP=511;VDB=5.194938e-01;RPB=9.570864e-01;AF1=1;AC1=2;DP4=1,0,151,295;MQ=58;FQ=-282;PV4=0.34,1,1,0.3	GT:PL:GQ	1/1:255,255,0:99
ecoli	1174740	.	A	G	222	.	DP=629;VDB=5.098596e-01;AF1=1;AC1=2;DP4=0,0,322,250;MQ=59;FQ=-282	GT:PL:GQ	1/1:255,255,0:99
ecoli	1188084	.	C	T	222	.	DP=621;VDB=1.817654e-01;AF1=1;AC1=2;DP4=0,0,267,145;MQ=59;FQ=-282	GT:PL:GQ	1/1:255,255,0:99
ecoli	1189203	.	A	G	222	.	DP=575;VDB=4.702689e-01;RPB=6.255503e-01;AF1=1;AC1=2;DP4=1,1,304,229;MQ=59;FQ=-282;PV4=1,1,0.37,1	GT:PL:GQ	1/1:255,255,0:99
ecoli	1190867	.	C	T	222	.	DP=511;VDB=5.178212e-01;AF1=1;AC1=2;DP4=0,0,221,247;MQ=59;FQ=-282	GT:PL:GQ	1/1:255,255,0:99
ecoli	1196860	.	C	T	222	.	DP=286;VDB=5.158428e-01;AF1=1;AC1=2;DP4=0,0,114,150;MQ=59;FQ=-282	GT:PL:GQ	1/1:255,255,0:99
ecoli	1234978	.	C	T	222	.	DP=466;VDB=2.910274e-01;AF1=1;AC1=2;DP4=0,0,207,202;MQ=59;FQ=-282	GT:PL:GQ	1/1:255,255,0:99
ecoli	1238566	.	C	T	222	.	DP=635;VDB=4.560167e-01;AF1=1;AC1=2;DP4=0,0,322,253;MQ=59;FQ=-282	GT:PL:GQ	1/1:255,255,0:99
ecoli	1249487	.	C	T	222	.	DP=479;VDB=1.192519e-01;AF1=1;AC1=2;DP4=0,0,195,228;MQ=59;FQ=-282	GT:PL:GQ	1/1:255,255,0:99
ecoli	1256358	.	C	T	222	.	DP=571;VDB=5.122011e-01;AF1=1;AC1=2;DP4=0,0,254,269;MQ=59;FQ=-282	GT:PL:GQ	1/1:255,255,0:99
ecoli	1267590	.	C	T	222	.	DP=452;VDB=2.569288e-01;AF1=1;AC1=2;DP4=0,0,187,234;MQ=59;FQ=-282	GT:PL:GQ	1/1:255,255,0:99
ecoli	1268925	.	C	T	222	.	DP=421;VDB=4.969215e-01;RPB=-2.344483e+00;AF1=1;AC1=2;DP4=0,2,194,131;MQ=59;FQ=-282;PV4=0.16,1,0.38,1	GT:PL:GQ	1/1:255,255,0:99
ecoli	1281850	.	C	T	222	.	DP=518;VDB=5.137464e-01;AF1=1;AC1=2;DP4=0,0,52,216;MQ=58;FQ=-282	GT:PL:GQ	1/1:255,255,0:99
ecoli	1289892	.	G	A	222	.	DP=423;VDB=1.738648e-01;AF1=1;AC1=2;DP4=0,0,231,95;MQ=59;FQ=-282	GT:PL:GQ	1/1:255,255,0:99
ecoli	1300016	.	A	T	222	.	DP=585;VDB=5.082836e-01;AF1=1;AC1=2;DP4=0,0,294,238;MQ=59;FQ=-282	GT:PL:GQ	1/1:255,255,0:99
ecoli	1304760	.	T	G	222	.	DP=426;VDB=3.725366e-01;AF1=1;AC1=2;DP4=0,0,125,252;MQ=59;FQ=-282	GT:PL:GQ	1/1:255,255,0:99
ecoli	1308794	.	A	G	222	.	DP=464;VDB=5.083217e-01;AF1=1;AC1=2;DP4=0,0,186,237;MQ=59;FQ=-282	GT:PL:GQ	1/1:255,255,0:99
ecoli	1319696	.	C	T	222	.	DP=743;VDB=4.846373e-01;AF1=1;AC1=2;DP4=0,0,297,391;MQ=59;FQ=-282	GT:PL:GQ	1/1:255,255,0:99
ecoli	1320783	.	G	A	222	.	DP=421;VDB=5.176796e-01;AF1=1;AC1=2;DP4=0,0,190,186;MQ=59;FQ=-282	GT:PL:GQ	1/1:255,255,0:99
ecoli	1333147	.	C	T	222	.	DP=358;VDB=4.044015e-01;AF1=1;AC1=2;DP4=0,0,189,118;MQ=59;FQ=-282	GT:PL:GQ	1/1:255,255,0:99
ecoli	1334377	.	C	T	222	.	DP=657;VDB=5.079407e-01;AF1=1;AC1=2;DP4=0,0,279,317;MQ=57;FQ=-282	GT:PL:GQ	1/1:255,255,0:99
ecoli	1335418	.	A	G	222	.	DP=560;VDB=3.472659e-01;AF1=1;AC1=2;DP4=0,0,241,247;MQ=59;FQ=-282	GT:PL:GQ	1/1:255,255,0:99
ecoli	1356883	.	T	C	222	.	DP=444;VDB=4.661674e-01;RPB=8.008436e-01;AF1=1;AC1=2;DP4=0,1,197,174;MQ=57;FQ=-282;PV4=0.47,1,0.34,0.27	GT:PL:GQ	1/1:255,255,0:99
ecoli	1382676	.	A	G	222	.	DP=559;VDB=5.082021e-01;AF1=1;AC1=2;DP4=0,0,223,287;MQ=59;FQ=-282	GT:PL:GQ	1/1:255,255,0:99
ecoli	1385932	.	C	T	222	.	DP=682;VDB=3.508292e-01;RPB=1.034409e+00;AF1=1;AC1=2;DP4=0,2,279,334;MQ=59;FQ=-282;PV4=0.5,1,0.38,1	GT:PL:GQ	1/1:255,255,0:99
ecoli	1393590	.	C	T	222	.	DP=365;VDB=5.238128e-01;AF1=1;AC1=2;DP4=0,0,130,199;MQ=57;FQ=-282	GT:PL:GQ	1/1:255,255,0:99
ecoli	1397093	.	C	T	222	.	DP=545;VDB=5.214606e-01;AF1=1;AC1=2;DP4=0,0,249,255;MQ=59;FQ=-282	GT:PL:GQ	1/1:255,255,0:99
ecoli	1399917	.	G	A	222	.	DP=587;VDB=5.235270e-01;AF1=1;AC1=2;DP4=0,0,288,245;MQ=59;FQ=-282	GT:PL:GQ	1/1:255,255,0:99
ecoli	1403593	.	C	T	222	.	DP=486;VDB=3.258777e-01;AF1=1;AC1=2;DP4=0,0,221,224;MQ=60;FQ=-282	GT:PL:GQ	1/1:255,255,0:99
ecoli	1416831	.	C	T	222	.	DP=400;VDB=5.224365e-01;AF1=1;AC1=2;DP4=0,0,170,200;MQ=59;FQ=-282	GT:PL:GQ	1/1:255,255,0:99
ecoli	1417438	.	C	T	222	.	DP=455;VDB=3.140339e-01;AF1=1;AC1=2;DP4=0,0,226,189;MQ=59;FQ=-282	GT:PL:GQ	1/1:255,255,0:99
ecoli	1426131	.	C	T	222	.	DP=650;VDB=3.015905e-01;RPB=9.362450e-01;AF1=1;AC1=2;DP4=0,1,315,276;MQ=54;FQ=-282;PV4=0.47,1,1,0.25	GT:PL:GQ	1/1:255,255,0:99
ecoli	1428334	.	C	T	222	.	DP=697;VDB=5.001458e-01;AF1=1;AC1=2;DP4=0,0,328,292;MQ=59;FQ=-282	GT:PL:GQ	1/1:255,255,0:99
ecoli	1439789	.	C	T	222	.	DP=559;VDB=4.568545e-01;AF1=1;AC1=2;DP4=0,0,221,294;MQ=59;FQ=-282	GT:PL:GQ	1/1:255,255,0:99
ecoli	1452016	.	G	A	222	.	DP=496;VDB=5.079544e-01;AF1=1;AC1=2;DP4=0,0,249,206;MQ=59;FQ=-282	GT:PL:GQ	1/1:255,255,0:99
ecoli	1458369	.	C	T	222	.	DP=579;VDB=5.224298e-01;AF1=1;AC1=2;DP4=0,0,258,276;MQ=58;FQ=-282	GT:PL:GQ	1/1:255,255,0:99
ecoli	1489129	.	C	T	222	.	DP=406;VDB=5.244735e-01;AF1=1;AC1=2;DP4=0,0,206,145;MQ=59;FQ=-282	GT:PL:GQ	1/1:255,255,0:99
ecoli	1499998	.	C	T	222	.	DP=455;VDB=4.867807e-01;RPB=-1.627373e+00;AF1=1;AC1=2;DP4=0,1,145,218;MQ=59;FQ=-282;PV4=1,0.31,0.44,1	GT:PL:GQ	1/1:255,255,0:99
ecoli	1513009	.	C	T	222	.	DP=568;VDB=5.215909e-01;AF1=1;AC1=2;DP4=0,0,117,260;MQ=59;FQ=-282	GT:PL:GQ	1/1:255,255,0:99
ecoli	1518550	.	C	T	222	.	DP=476;VDB=5.192880e-01;AF1=1;AC1=2;DP4=0,0,244,197;MQ=59;FQ=-282	GT:PL:GQ	1/1:255,255,0:99
ecoli	1529342	.	C	T	222	.	DP=337;VDB=2.354538e-01;AF1=1;AC1=2;DP4=0,0,168,141;MQ=60;FQ=-282	GT:PL:GQ	1/1:255,255,0:99
ecoli	1532345	.	C	T	222	.	DP=468;VDB=2.779511e-01;AF1=1;AC1=2;DP4=0,0,198,200;MQ=59;FQ=-282	GT:PL:GQ	1/1:255,255,0:99
ecoli	1534328	.	C	T	222	.	DP=657;VDB=5.096935e-01;RPB=1.375365e+00;AF1=1;AC1=2;DP4=1,0,269,303;MQ=59;FQ=-282;PV4=0.47,0.054,0.42,1	GT:PL:GQ	1/1:255,255,0:99
ecoli	1585347	.	C	T	222	.	DP=445;VDB=4.538453e-01;AF1=1;AC1=2;DP4=0,0,236,180;MQ=55;FQ=-282	GT:PL:GQ	1/1:255,255,0:99
ecoli	1595388	.	T	C	222	.	DP=406;VDB=5.238265e-01;AF1=1;AC1=2;DP4=0,0,165,212;MQ=59;FQ=-282	GT:PL:GQ	1/1:255,255,0:99
ecoli	1624499	.	C	T	222	.	DP=421;VDB=5.188256e-01;AF1=1;AC1=2;DP4=0,0,201,181;MQ=53;FQ=-282	GT:PL:GQ	1/1:255,255,0:99
ecoli	1641703	.	A	T	222	.	DP=587;VDB=2.754605e-01;RPB=1.392118e-01;AF1=1;AC1=2;DP4=0,1,305,229;MQ=59;FQ=-282;PV4=0.43,0.42,0.42,0.29	GT:PL:GQ	1/1:255,255,0:99
ecoli	1650355	.	T	C	222	.	DP=428;VDB=3.881332e-01;AF1=1;AC1=2;DP4=0,0,172,183;MQ=59;FQ=-282	GT:PL:GQ	1/1:255,255,0:99
ecoli	1713685	.	C	T	222	.	DP=574;VDB=4.717937e-01;AF1=1;AC1=2;DP4=0,0,267,276;MQ=56;FQ=-282	GT:PL:GQ	1/1:255,255,0:99
ecoli	1736655	.	T	C	222	.	DP=602;VDB=3.786941e-01;RPB=-1.159118e-01;AF1=1;AC1=2;DP4=1,0,266,256;MQ=59;FQ=-282;PV4=1,1,0.43,0.3	GT:PL:GQ	1/1:255,255,0:99
ecoli	1741188	.	C	T	222	.	DP=424;VDB=4.461142e-01;AF1=1;AC1=2;DP4=0,0,150,227;MQ=59;FQ=-282	GT:PL:GQ	1/1:255,255,0:99
ecoli	1774124	.	G	A	222	.	DP=506;VDB=4.892330e-01;RPB=1.218717e-01;AF1=1;AC1=2;DP4=0,1,227,241;MQ=59;FQ=-282;PV4=1,1,0.43,0.26	GT:PL:GQ	1/1:255,255,0:99
ecoli	1784989	.	C	T	222	.	DP=410;VDB=2.179388e-01;AF1=1;AC1=2;DP4=0,0,44,210;MQ=59;FQ=-282	GT:PL:GQ	1/1:255,255,0:99
ecoli	1788973	.	C	T	222	.	DP=557;VDB=4.436181e-01;AF1=1;AC1=2;DP4=0,0,230,289;MQ=58;FQ=-282	GT:PL:GQ	1/1:255,255,0:99
ecoli	1789081	.	C	T	222	.	DP=556;VDB=5.198058e-01;AF1=1;AC1=2;DP4=0,0,192,306;MQ=59;FQ=-282	GT:PL:GQ	1/1:255,255,0:99
ecoli	1793586	.	C	T	222	.	DP=434;VDB=3.892728e-01;AF1=1;AC1=2;DP4=0,0,265,135;MQ=59;FQ=-282	GT:PL:GQ	1/1:255,255,0:99
ecoli	1796195	.	C	T	222	.	DP=533;VDB=5.148653e-01;AF1=1;AC1=2;DP4=0,0,247,247;MQ=59;FQ=-282	GT:PL:GQ	1/1:255,255,0:99
ecoli	1810370	.	C	T	222	.	DP=524;VDB=5.188738e-01;AF1=1;AC1=2;DP4=0,0,172,298;MQ=55;FQ=-282	GT:PL:GQ	1/1:255,255,0:99
ecoli	1826678	.	C	T	222	.	DP=633;VDB=4.225138e-01;RPB=7.628539e-01;AF1=1;AC1=2;DP4=1,0,346,207;MQ=58;FQ=-282;PV4=1,1,0.38,0.32	GT:PL:GQ	1/1:255,255,0:99
ecoli	1842170	.	C	T	222	.	DP=391;VDB=4.992349e-01;AF1=1;AC1=2;DP4=0,0,177,191;MQ=59;FQ=-282	GT:PL:GQ	1/1:255,255,0:99
ecoli	1845993	.	C	T	222	.	DP=468;VDB=4.989898e-01;AF1=1;AC1=2;DP4=0,0,240,192;MQ=59;FQ=-282	GT:PL:GQ	1/1:255,255,0:99
ecoli	1851081	.	C	T	222	.	DP=491;VDB=3.831383e-01;AF1=1;AC1=2;DP4=0,0,211,245;MQ=59;FQ=-282	GT:PL:GQ	1/1:255,255,0:99
ecoli	1852001	.	C	T	222	.	DP=432;VDB=4.235772e-01;RPB=5.089251e-01;AF1=1;AC1=2;DP4=1,0,196,208;MQ=59;FQ=-282;PV4=0.49,0.43,0.44,0.3	GT:PL:GQ	1/1:255,255,0:99
ecoli	1864444	.	C	T	222	.	DP=515;VDB=5.142230e-01;RPB=1.645452e+00;AF1=1;AC1=2;DP4=0,1,182,297;MQ=60;FQ=-282;PV4=1,1,0.44,1	GT:PL:GQ	1/1:255,255,0:99
ecoli	1874123	.	C	T	222	.	DP=596;VDB=4.155205e-01;AF1=1;AC1=2;DP4=0,0,218,255;MQ=59;FQ=-282	GT:PL:GQ	1/1:255,255,0:99
ecoli	1876879	.	C	T	222	.	DP=427;VDB=4.265700e-01;AF1=1;AC1=2;DP4=0,0,160,212;MQ=56;FQ=-282	GT:PL:GQ	1/1:255,255,0:99
ecoli	1879647	.	C	T	222	.	DP=515;VDB=4.782138e-01;AF1=1;AC1=2;DP4=0,0,224,243;MQ=59;FQ=-282	GT:PL:GQ	1/1:255,255,0:99
ecoli	1892863	.	T	C	222	.	DP=561;VDB=3.823563e-01;RPB=-6.829646e-01;AF1=1;AC1=2;DP4=0,1,278,213;MQ=59;FQ=-282;PV4=0.43,1,0.43,0.31	GT:PL:GQ	1/1:255,255,0:99
ecoli	1904820	.	C	T	222	.	DP=629;VDB=4.947540e-01;AF1=1;AC1=2;DP4=0,0,272,282;MQ=59;FQ=-282	GT:PL:GQ	1/1:255,255,0:99
ecoli	1938119	.	C	T	222	.	DP=525;VDB=4.431111e-01;AF1=1;AC1=2;DP4=0,0,170,313;MQ=59;FQ=-282	GT:PL:GQ	1/1:255,255,0:99
ecoli	1946848	.	C	T	222	.	DP=685;VDB=4.284345e-01;AF1=1;AC1=2;DP4=0,0,283,326;MQ=60;FQ=-282	GT:PL:GQ	1/1:255,255,0:99
ecoli	1953034	.	G	A	222	.	DP=523;VDB=5.112326e-01;AF1=1;AC1=2;DP4=0,0,217,265;MQ=56;FQ=-282	GT:PL:GQ	1/1:255,255,0:99
ecoli	1968006	.	C	T	222	.	DP=689;VDB=4.711612e-01;AF1=1;AC1=2;DP4=0,0,348,273;MQ=59;FQ=-282	GT:PL:GQ	1/1:255,255,0:99
ecoli	1976526	.	G	C	72	.	DP=187;VDB=7.281679e-04;RPB=-3.000893e+00;AF1=0.5005;AC1=1;DP4=0,5,8,0;MQ=28;FQ=3.02;PV4=0.00078,1,0.27,0.0016	GT:PL:GQ	0/1:102,0,27:30
ecoli	1992661	.	A	G	222	.	DP=525;VDB=1.477593e-01;AF1=1;AC1=2;DP4=0,0,241,242;MQ=60;FQ=-282	GT:PL:GQ	1/1:255,255,0:99
ecoli	2031295	.	C	T	222	.	DP=389;VDB=4.332920e-01;RPB=-1.253912e+00;AF1=1;AC1=2;DP4=1,0,153,201;MQ=58;FQ=-282;PV4=0.43,1,0.39,1	GT:PL:GQ	1/1:255,255,0:99
ecoli	2038313	.	C	T	222	.	DP=579;VDB=3.387609e-01;AF1=1;AC1=2;DP4=0,0,255,270;MQ=54;FQ=-282	GT:PL:GQ	1/1:255,255,0:99
ecoli	2038457	.	C	A	222	.	DP=602;VDB=3.982874e-01;AF1=1;AC1=2;DP4=0,0,227,311;MQ=54;FQ=-282	GT:PL:GQ	1/1:255,255,0:99
ecoli	2039435	.	G	A	222	.	DP=473;VDB=3.799534e-01;AF1=1;AC1=2;DP4=0,0,237,209;MQ=59;FQ=-282	GT:PL:GQ	1/1:255,255,0:99
ecoli	2044530	.	G	T	222	.	DP=608;VDB=5.095998e-01;AF1=1;AC1=2;DP4=0,0,300,175;MQ=57;FQ=-282	GT:PL:GQ	1/1:255,255,0:99
ecoli	2062270	.	C	T	222	.	DP=601;VDB=3.989368e-01;AF1=1;AC1=2;DP4=0,0,295,247;MQ=59;FQ=-282	GT:PL:GQ	1/1:255,255,0:99
ecoli	2062640	.	C	T	222	.	DP=724;VDB=5.146327e-01;AF1=1;AC1=2;DP4=0,0,317,336;MQ=59;FQ=-282	GT:PL:GQ	1/1:255,255,0:99
ecoli	2078429	.	C	T	222	.	DP=517;VDB=5.147042e-01;RPB=-1.184695e+00;AF1=1;AC1=2;DP4=1,0,240,221;MQ=59;FQ=-282;PV4=1,1,0.4,0.31	GT:PL:GQ	1/1:255,255,0:99
ecoli	2080887	.	C	T	222	.	DP=441;VDB=4.987939e-01;AF1=1;AC1=2;DP4=0,0,214,193;MQ=59;FQ=-282	GT:PL:GQ	1/1:255,255,0:99
ecoli	2081953	.	C	T	222	.	DP=471;VDB=5.243179e-01;AF1=1;AC1=2;DP4=0,0,216,220;MQ=59;FQ=-282	GT:PL:GQ	1/1:255,255,0:99
ecoli	2082354	.	C	T	222	.	DP=559;VDB=4.504067e-01;AF1=1;AC1=2;DP4=0,0,216,289;MQ=59;FQ=-282	GT:PL:GQ	1/1:255,255,0:99
ecoli	2083343	.	G	A	222	.	DP=410;VDB=1.690134e-01;AF1=1;AC1=2;DP4=0,0,167,209;MQ=56;FQ=-282	GT:PL:GQ	1/1:255,255,0:99
ecoli	2084658	.	G	A	222	.	DP=596;VDB=5.076365e-01;AF1=1;AC1=2;DP4=0,0,265,286;MQ=59;FQ=-282	GT:PL:GQ	1/1:255,255,0:99
ecoli	2101915	.	G	A	222	.	DP=279;VDB=2.976992e-01;AF1=1;AC1=2;DP4=0,0,121,145;MQ=59;FQ=-282	GT:PL:GQ	1/1:255,255,0:99
ecoli	2120932	.	G	A	222	.	DP=488;VDB=4.392325e-01;AF1=1;AC1=2;DP4=0,0,168,296;MQ=59;FQ=-282	GT:PL:GQ	1/1:255,255,0:99
ecoli	2132522	.	G	A	222	.	DP=588;VDB=4.588383e-01;AF1=1;AC1=2;DP4=0,0,294,243;MQ=59;FQ=-282	GT:PL:GQ	1/1:255,255,0:99
ecoli	2135567	.	G	A	222	.	DP=446;VDB=4.801031e-01;AF1=1;AC1=2;DP4=0,0,199,221;MQ=59;FQ=-282	GT:PL:GQ	1/1:255,255,0:99
ecoli	2171470	.	C	T	222	.	DP=498;VDB=5.243838e-01;AF1=1;AC1=2;DP4=0,0,224,212;MQ=57;FQ=-282	GT:PL:GQ	1/1:255,255,0:99
ecoli	2186109	.	T	C	222	.	DP=503;VDB=3.017358e-01;AF1=1;AC1=2;DP4=0,0,209,261;MQ=59;FQ=-282	GT:PL:GQ	1/1:255,255,0:99
ecoli	2302544	.	G	T	225	.	DP=221;VDB=3.837005e-33;RPB=1.141884e+01;AF1=0.5;AC1=1;DP4=51,30,73,22;MQ=55;FQ=225;PV4=0.048,2e-06,1,1	GT:PL:GQ	0/1:255,0,255:99
ecoli	2302545	.	G	C	225	.	DP=221;VDB=2.167820e-34;RPB=1.118691e+01;AF1=0.5;AC1=1;DP4=53,30,75,21;MQ=55;FQ=225;PV4=0.046,0.25,1,0.17	GT:PL:GQ	0/1:255,0,255:99
ecoli	2327231	.	A	G	222	.	DP=663;VDB=3.336567e-01;AF1=1;AC1=2;DP4=0,0,290,313;MQ=59;FQ=-282	GT:PL:GQ	1/1:255,255,0:99
ecoli	2337184	.	C	T	222	.	DP=663;VDB=3.360755e-01;AF1=1;AC1=2;DP4=0,0,348,254;MQ=59;FQ=-282	GT:PL:GQ	1/1:255,255,0:99
ecoli	2382830	.	C	T	222	.	DP=531;VDB=4.532594e-01;AF1=1;AC1=2;DP4=0,0,244,169;MQ=59;FQ=-282	GT:PL:GQ	1/1:255,255,0:99
ecoli	2408441	.	G	A	222	.	DP=603;VDB=5.066270e-01;AF1=1;AC1=2;DP4=0,0,284,280;MQ=59;FQ=-282	GT:PL:GQ	1/1:255,255,0:99
ecoli	2482849	.	C	T	222	.	DP=421;VDB=3.621876e-01;AF1=1;AC1=2;DP4=0,0,178,201;MQ=59;FQ=-282	GT:PL:GQ	1/1:255,255,0:99
ecoli	2508631	.	C	T	222	.	DP=550;VDB=1.544976e-01;AF1=1;AC1=2;DP4=0,0,182,98;MQ=58;FQ=-282	GT:PL:GQ	1/1:255,255,0:99
ecoli	2585134	.	C	T	222	.	DP=717;VDB=4.750995e-01;AF1=1;AC1=2;DP4=0,0,331,308;MQ=59;FQ=-282	GT:PL:GQ	1/1:255,255,0:99
ecoli	2724405	.	C	T	6.19	.	DP=477;VDB=6.372524e-03;RPB=4.249310e+00;AF1=1;AC1=2;DP4=244,47,3,152;MQ=11;FQ=-89;PV4=5.7e-72,1,1,1	GT:PL:GQ	1/1:38,62,0:48
ecoli	2731014	.	G	A	222	.	DP=607;VDB=2.175852e-01;AF1=1;AC1=2;DP4=0,0,328,228;MQ=59;FQ=-282	GT:PL:GQ	1/1:255,255,0:99
ecoli	2787308	.	G	A	222	.	DP=711;VDB=3.176276e-01;AF1=1;AC1=2;DP4=0,0,342,315;MQ=59;FQ=-282	GT:PL:GQ	1/1:255,255,0:99
ecoli	2802155	.	C	T	222	.	DP=433;VDB=2.263495e-01;AF1=1;AC1=2;DP4=0,0,220,169;MQ=59;FQ=-282	GT:PL:GQ	1/1:255,255,0:99
ecoli	2812483	.	C	T	27.4	.	DP=585;VDB=9.982788e-02;RPB=-8.141118e-01;AF1=0.5554;AC1=1;DP4=1,0,2,5;MQ=54;FQ=-20;PV4=0.37,0.062,0.3,0.21	GT:PL:GQ	0/1:57,0,7:10
ecoli	2815219	.	G	A	222	.	DP=790;VDB=4.883489e-01;RPB=1.301406e+00;AF1=1;AC1=2;DP4=0,1,338,393;MQ=59;FQ=-282;PV4=1,1,0.43,0.37	GT:PL:GQ	1/1:255,255,0:99
ecoli	2821310	.	C	T	222	.	DP=734;VDB=4.057048e-01;AF1=1;AC1=2;DP4=0,0,386,278;MQ=59;FQ=-282	GT:PL:GQ	1/1:255,255,0:99
ecoli	2865476	.	T	A	222	.	DP=526;VDB=5.246243e-01;AF1=1;AC1=2;DP4=0,0,227,262;MQ=56;FQ=-282	GT:PL:GQ	1/1:255,255,0:99
ecoli	2869175	.	T	G	222	.	DP=648;VDB=4.050441e-01;RPB=1.120061e+00;AF1=1;AC1=2;DP4=0,1,270,329;MQ=54;FQ=-282;PV4=1,1,0.29,0.34	GT:PL:GQ	1/1:255,255,0:99
ecoli	2902095	.	CCGGTTTATCCCCGCTGGCGCGGGGAACACCTGTTTTCGCAAATCTATGGACTATTGCTATTCGGTTTATCCCCGCTGGCGCGGGGAACAC	CCGGTTTATCCCCGCTGGCGCGGGGAACAC	214	.	INDEL;IS=7,0.030568;DP=229;VDB=9.626226e-09;AF1=1;AC1=2;DP4=0,0,39,10;MQ=37;FQ=-183	GT:PL:GQ	1/1:255,148,0:99
ecoli	2902125	.	C	G	52	.	DP=56;VDB=2.066415e-02;AF1=1;AC1=2;DP4=0,0,9,2;MQ=33;FQ=-60	GT:PL:GQ	1/1:85,33,0:63
ecoli	2902126	.	T	G	31.1	.	DP=54;VDB=9.868300e-02;AF1=1;AC1=2;DP4=0,0,5,1;MQ=36;FQ=-45	GT:PL:GQ	1/1:64,18,0:33
ecoli	2902127	.	GTTTT	G	214	.	INDEL;IS=40,0.677966;DP=52;VDB=4.507621e-04;AF1=1;AC1=2;DP4=0,0,9,0;MQ=60;FQ=-61.5	GT:PL:GQ	1/1:255,27,0:51
ecoli	2924565	.	C	T	222	.	DP=562;VDB=3.511924e-01;RPB=1.725154e+00;AF1=1;AC1=2;DP4=1,0,262,239;MQ=59;FQ=-282;PV4=1,1,0.43,1	GT:PL:GQ	1/1:255,255,0:99
ecoli	2924566	.	C	T	222	.	DP=560;VDB=3.712556e-01;RPB=1.725208e+00;AF1=1;AC1=2;DP4=1,0,264,241;MQ=59;FQ=-282;PV4=1,1,0.43,1	GT:PL:GQ	1/1:255,255,0:99
ecoli	2924794	.	C	A	222	.	DP=612;VDB=4.156301e-01;AF1=1;AC1=2;DP4=0,0,286,264;MQ=59;FQ=-282	GT:PL:GQ	1/1:255,255,0:99
ecoli	3026568	.	G	A	222	.	DP=544;VDB=1.473110e-01;AF1=1;AC1=2;DP4=0,0,262,239;MQ=59;FQ=-282	GT:PL:GQ	1/1:255,255,0:99
ecoli	3048494	.	G	A	222	.	DP=604;VDB=5.074362e-01;AF1=1;AC1=2;DP4=0,0,269,279;MQ=59;FQ=-282	GT:PL:GQ	1/1:255,255,0:99
ecoli	3059938	.	C	T	222	.	DP=801;VDB=5.084847e-01;AF1=1;AC1=2;DP4=0,0,352,369;MQ=58;FQ=-282	GT:PL:GQ	1/1:255,255,0:99
ecoli	3063471	.	G	A	222	.	DP=643;VDB=5.246496e-01;AF1=1;AC1=2;DP4=0,0,259,309;MQ=59;FQ=-282	GT:PL:GQ	1/1:255,255,0:99
ecoli	3063883	.	G	A	222	.	DP=641;VDB=5.156725e-01;AF1=1;AC1=2;DP4=0,0,332,258;MQ=59;FQ=-282	GT:PL:GQ	1/1:255,255,0:99
ecoli	3087282	.	T	C	222	.	DP=760;VDB=3.568562e-01;AF1=1;AC1=2;DP4=0,0,337,353;MQ=59;FQ=-282	GT:PL:GQ	1/1:255,255,0:99
ecoli	3088990	.	G	A	222	.	DP=777;VDB=4.995768e-01;RPB=7.069602e-03;AF1=1;AC1=2;DP4=1,0,334,400;MQ=59;FQ=-282;PV4=0.46,0.46,0.4,0.29	GT:PL:GQ	1/1:255,255,0:99
ecoli	3102909	.	G	A	222	.	DP=598;VDB=5.234478e-01;RPB=1.212749e-01;AF1=1;AC1=2;DP4=1,0,304,252;MQ=58;FQ=-282;PV4=1,0.39,0.38,0.27	GT:PL:GQ	1/1:255,255,0:99
ecoli	3118808	.	G	A	222	.	DP=602;VDB=5.154207e-01;AF1=1;AC1=2;DP4=0,0,309,197;MQ=56;FQ=-282	GT:PL:GQ	1/1:255,255,0:99
ecoli	3119055	.	T	C	222	.	DP=661;VDB=3.184582e-01;AF1=1;AC1=2;DP4=0,0,296,305;MQ=57;FQ=-282	GT:PL:GQ	1/1:255,255,0:99
ecoli	3126003	.	G	A	222	.	DP=760;VDB=4.351906e-01;RPB=3.124193e-01;AF1=1;AC1=2;DP4=0,1,276,416;MQ=59;FQ=-282;PV4=1,1,0.42,0.3	GT:PL:GQ	1/1:255,255,0:99
ecoli	3128183	.	G	A	222	.	DP=503;VDB=2.289297e-01;RPB=1.037179e+01;AF1=1;AC1=2;DP4=45,0,209,219;MQ=45;FQ=-282;PV4=1e-13,0.014,1,1	GT:PL:GQ	1/1:255,255,0:99
ecoli	3130099	.	G	A	222	.	DP=674;VDB=4.348218e-01;RPB=2.834269e-01;AF1=1;AC1=2;DP4=1,0,313,291;MQ=57;FQ=-282;PV4=1,0.14,0.35,0.29	GT:PL:GQ	1/1:255,255,0:99
ecoli	3131197	.	G	A	222	.	DP=625;VDB=4.487112e-01;AF1=1;AC1=2;DP4=0,0,229,333;MQ=59;FQ=-282	GT:PL:GQ	1/1:255,255,0:99
ecoli	3132285	.	G	A	222	.	DP=516;VDB=1.446587e-01;AF1=1;AC1=2;DP4=0,0,262,206;MQ=59;FQ=-282	GT:PL:GQ	1/1:255,255,0:99
ecoli	3143966	.	G	A	222	.	DP=707;VDB=4.987130e-01;AF1=1;AC1=2;DP4=0,0,346,310;MQ=59;FQ=-282	GT:PL:GQ	1/1:255,255,0:99
ecoli	3148338	.	G	A	222	.	DP=629;VDB=4.023532e-01;AF1=1;AC1=2;DP4=0,0,262,298;MQ=59;FQ=-282	GT:PL:GQ	1/1:255,255,0:99
ecoli	3160238	.	G	A	222	.	DP=743;VDB=4.485458e-01;AF1=1;AC1=2;DP4=0,0,377,287;MQ=59;FQ=-282	GT:PL:GQ	1/1:255,255,0:99
ecoli	3174647	.	G	A	222	.	DP=726;VDB=4.335330e-01;AF1=1;AC1=2;DP4=0,0,269,395;MQ=60;FQ=-282	GT:PL:GQ	1/1:255,255,0:99
ecoli	3177405	.	G	A	222	.	DP=694;VDB=2.945128e-01;RPB=1.420119e+00;AF1=1;AC1=2;DP4=0,1,275,357;MQ=59;FQ=-282;PV4=1,1,1,1	GT:PL:GQ	1/1:255,255,0:99
ecoli	3184319	.	G	A	130	.	DP=443;VDB=4.997866e-01;RPB=1.839484e+00;AF1=1;AC1=2;DP4=220,0,31,158;MQ=19;FQ=-42;PV4=2.7e-82,0.04,1,1	GT:PL:GQ	1/1:163,15,0:27
ecoli	3191373	.	G	A	222	.	DP=592;VDB=2.438938e-01;AF1=1;AC1=2;DP4=0,0,271,259;MQ=59;FQ=-282	GT:PL:GQ	1/1:255,255,0:99
ecoli	3202639	.	G	A	222	.	DP=741;VDB=4.413077e-01;AF1=1;AC1=2;DP4=0,0,267,420;MQ=59;FQ=-282	GT:PL:GQ	1/1:255,255,0:99
ecoli	3217150	.	G	A	222	.	DP=537;VDB=3.571764e-01;AF1=1;AC1=2;DP4=0,0,216,268;MQ=59;FQ=-282	GT:PL:GQ	1/1:255,255,0:99
ecoli	3222917	.	C	T	222	.	DP=762;VDB=4.473094e-01;AF1=1;AC1=2;DP4=0,0,369,308;MQ=59;FQ=-282	GT:PL:GQ	1/1:255,255,0:99
ecoli	3225361	.	C	T	222	.	DP=497;VDB=4.439814e-01;AF1=1;AC1=2;DP4=0,0,251,135;MQ=59;FQ=-282	GT:PL:GQ	1/1:255,255,0:99
ecoli	3238445	.	C	T	222	.	DP=641;VDB=5.142179e-01;AF1=1;AC1=2;DP4=0,0,296,295;MQ=59;FQ=-282	GT:PL:GQ	1/1:255,255,0:99
ecoli	3254179	.	C	T	222	.	DP=590;VDB=2.050463e-01;RPB=1.089571e+00;AF1=1;AC1=2;DP4=0,1,264,258;MQ=59;FQ=-282;PV4=0.5,1,0.4,0.29	GT:PL:GQ	1/1:255,255,0:99
ecoli	3257305	.	G	A	222	.	DP=676;VDB=4.708107e-01;AF1=1;AC1=2;DP4=0,0,264,361;MQ=59;FQ=-282	GT:PL:GQ	1/1:255,255,0:99
ecoli	3268519	.	C	T	222	.	DP=510;VDB=1.711974e-01;AF1=1;AC1=2;DP4=0,0,120,203;MQ=59;FQ=-282	GT:PL:GQ	1/1:255,255,0:99
ecoli	3273924	.	A	T	222	.	DP=653;VDB=5.126969e-01;AF1=1;AC1=2;DP4=0,0,178,336;MQ=59;FQ=-282	GT:PL:GQ	1/1:255,255,0:99
ecoli	3290334	.	C	T	222	.	DP=514;VDB=4.918881e-01;AF1=1;AC1=2;DP4=0,0,264,206;MQ=58;FQ=-282	GT:PL:GQ	1/1:255,255,0:99
ecoli	3302669	.	T	C	222	.	DP=663;VDB=3.966011e-01;AF1=1;AC1=2;DP4=0,0,310,300;MQ=59;FQ=-282	GT:PL:GQ	1/1:255,255,0:99
ecoli	3327765	.	G	T	222	.	DP=598;VDB=5.246751e-01;RPB=1.024061e+00;AF1=1;AC1=2;DP4=1,0,234,313;MQ=56;FQ=-282;PV4=0.43,1,1,0.27	GT:PL:GQ	1/1:255,255,0:99
ecoli	3386063	.	T	G	222	.	DP=699;VDB=4.945883e-01;RPB=7.044235e-01;AF1=1;AC1=2;DP4=0,1,300,326;MQ=58;FQ=-282;PV4=1,1,0.38,0.3	GT:PL:GQ	1/1:255,255,0:99
ecoli	3479944	.	A	G	222	.	DP=593;VDB=5.224420e-01;AF1=1;AC1=2;DP4=0,0,287,234;MQ=59;FQ=-282	GT:PL:GQ	1/1:255,255,0:99
ecoli	3504415	.	T	C	222	.	DP=536;VDB=3.202619e-01;AF1=1;AC1=2;DP4=0,0,253,232;MQ=59;FQ=-282	GT:PL:GQ	1/1:255,255,0:99
ecoli	3516523	.	C	T	222	.	DP=581;VDB=3.752720e-01;AF1=1;AC1=2;DP4=0,0,249,279;MQ=59;FQ=-282	GT:PL:GQ	1/1:255,255,0:99
ecoli	3522206	.	C	T	222	.	DP=747;VDB=4.522350e-01;AF1=1;AC1=2;DP4=0,0,287,390;MQ=59;FQ=-282	GT:PL:GQ	1/1:255,255,0:99
ecoli	3556313	.	C	T	222	.	DP=415;VDB=9.241433e-02;RPB=-1.004684e+00;AF1=1;AC1=2;DP4=1,0,261,119;MQ=59;FQ=-282;PV4=1,1,0.43,0.29	GT:PL:GQ	1/1:255,255,0:99
ecoli	3557643	.	C	T	222	.	DP=754;VDB=3.088004e-01;AF1=1;AC1=2;DP4=0,0,352,335;MQ=59;FQ=-282	GT:PL:GQ	1/1:255,255,0:99
ecoli	3558141	.	A	G	222	.	DP=693;VDB=5.169217e-01;AF1=1;AC1=2;DP4=0,0,214,369;MQ=57;FQ=-282	GT:PL:GQ	1/1:255,255,0:99
ecoli	3574336	.	A	G	222	.	DP=799;VDB=3.238629e-01;AF1=1;AC1=2;DP4=0,0,383,351;MQ=58;FQ=-282	GT:PL:GQ	1/1:255,255,0:99
ecoli	3577073	.	G	A	222	.	DP=649;VDB=4.415469e-01;AF1=1;AC1=2;DP4=0,0,327,184;MQ=58;FQ=-282	GT:PL:GQ	1/1:255,255,0:99
ecoli	3579339	.	G	A	222	.	DP=608;VDB=4.943769e-01;AF1=1;AC1=2;DP4=0,0,259,281;MQ=59;FQ=-282	GT:PL:GQ	1/1:255,255,0:99
ecoli	3579873	.	G	A	222	.	DP=391;VDB=3.011459e-01;AF1=1;AC1=2;DP4=0,0,210,147;MQ=59;FQ=-282	GT:PL:GQ	1/1:255,255,0:99
ecoli	3581992	.	G	A	147	.	DP=831;VDB=1.642317e-01;RPB=2.028984e+00;AF1=1;AC1=2;DP4=11,409,259,105;MQ=18;FQ=-37;PV4=1.3e-103,1,1,1	GT:PL:GQ	1/1:179,10,0:17
ecoli	3583540	.	G	A	222	.	DP=659;VDB=5.002947e-01;AF1=1;AC1=2;DP4=0,0,273,324;MQ=60;FQ=-282	GT:PL:GQ	1/1:255,255,0:99
ecoli	3585554	.	G	A	222	.	DP=712;VDB=5.116174e-01;AF1=1;AC1=2;DP4=0,0,322,342;MQ=59;FQ=-282	GT:PL:GQ	1/1:255,255,0:99
ecoli	3586810	.	G	A	222	.	DP=721;VDB=4.098323e-01;AF1=1;AC1=2;DP4=0,0,233,396;MQ=58;FQ=-282	GT:PL:GQ	1/1:255,255,0:99
ecoli	3587979	.	G	A	222	.	DP=756;VDB=3.934531e-01;AF1=1;AC1=2;DP4=0,0,346,341;MQ=59;FQ=-282	GT:PL:GQ	1/1:255,255,0:99
ecoli	3588274	.	C	T	222	.	DP=666;VDB=4.486362e-01;AF1=1;AC1=2;DP4=0,0,263,341;MQ=59;FQ=-282	GT:PL:GQ	1/1:255,255,0:99
ecoli	3616859	.	C	T	222	.	DP=811;VDB=4.488012e-01;AF1=1;AC1=2;DP4=0,0,325,416;MQ=59;FQ=-282	GT:PL:GQ	1/1:255,255,0:99
ecoli	3619113	.	C	T	222	.	DP=979;VDB=4.997459e-01;RPB=6.763860e+00;AF1=1;AC1=2;DP4=10,9,476,420;MQ=22;FQ=-282;PV4=1,0.23,1,1	GT:PL:GQ	1/1:255,255,0:99
ecoli	3631772	.	C	T	222	.	DP=378;VDB=4.934897e-01;AF1=1;AC1=2;DP4=0,0,174,170;MQ=60;FQ=-282	GT:PL:GQ	1/1:255,255,0:99
ecoli	3645700	.	C	T	222	.	DP=630;VDB=4.618699e-01;AF1=1;AC1=2;DP4=0,0,286,292;MQ=59;FQ=-282	GT:PL:GQ	1/1:255,255,0:99
ecoli	3682466	.	C	T	222	.	DP=730;VDB=4.318248e-01;AF1=1;AC1=2;DP4=0,0,348,308;MQ=60;FQ=-282	GT:PL:GQ	1/1:255,255,0:99
ecoli	3705970	.	C	A	222	.	DP=433;VDB=1.378004e-01;AF1=1;AC1=2;DP4=0,0,153,233;MQ=59;FQ=-282	GT:PL:GQ	1/1:255,255,0:99
ecoli	3712002	.	C	T	222	.	DP=453;VDB=5.059687e-01;AF1=1;AC1=2;DP4=0,0,204,203;MQ=59;FQ=-282	GT:PL:GQ	1/1:255,255,0:99
ecoli	3723199	.	T	G	222	.	DP=526;VDB=1.613662e-01;AF1=1;AC1=2;DP4=0,0,232,233;MQ=59;FQ=-282	GT:PL:GQ	1/1:255,255,0:99
ecoli	3742392	.	C	T	222	.	DP=543;VDB=4.819381e-01;AF1=1;AC1=2;DP4=0,0,255,248;MQ=59;FQ=-282	GT:PL:GQ	1/1:255,255,0:99
ecoli	3745826	.	C	G	222	.	DP=629;VDB=4.774853e-01;AF1=1;AC1=2;DP4=0,0,262,306;MQ=59;FQ=-282	GT:PL:GQ	1/1:255,255,0:99
ecoli	3779072	.	C	T	222	.	DP=478;VDB=3.219270e-01;AF1=1;AC1=2;DP4=0,0,236,194;MQ=54;FQ=-282	GT:PL:GQ	1/1:255,255,0:99
ecoli	3801476	.	C	T	222	.	DP=410;VDB=4.464587e-01;AF1=1;AC1=2;DP4=0,0,184,181;MQ=59;FQ=-282	GT:PL:GQ	1/1:255,255,0:99
ecoli	3801968	.	C	T	222	.	DP=401;VDB=5.160527e-01;AF1=1;AC1=2;DP4=0,0,159,214;MQ=59;FQ=-282	GT:PL:GQ	1/1:255,255,0:99
ecoli	3807965	.	C	T	222	.	DP=663;VDB=4.923422e-01;AF1=1;AC1=2;DP4=0,0,338,258;MQ=59;FQ=-282	GT:PL:GQ	1/1:255,255,0:99
ecoli	3825049	.	C	T	222	.	DP=694;VDB=1.536335e-01;AF1=1;AC1=2;DP4=0,0,283,344;MQ=57;FQ=-282	GT:PL:GQ	1/1:255,255,0:99
ecoli	3827408	.	C	T	222	.	DP=715;VDB=2.678577e-01;AF1=1;AC1=2;DP4=0,0,331,303;MQ=59;FQ=-282	GT:PL:GQ	1/1:255,255,0:99
ecoli	3832868	.	C	T	222	.	DP=556;VDB=5.228441e-01;RPB=-5.954999e-01;AF1=1;AC1=2;DP4=0,1,260,248;MQ=58;FQ=-282;PV4=0.49,1,1,0.29	GT:PL:GQ	1/1:255,255,0:99
ecoli	3848530	.	C	T	222	.	DP=704;VDB=5.223221e-01;AF1=1;AC1=2;DP4=0,0,337,270;MQ=59;FQ=-282	GT:PL:GQ	1/1:255,255,0:99
ecoli	3868487	.	C	T	222	.	DP=625;VDB=5.017818e-01;RPB=4.712654e-01;AF1=1;AC1=2;DP4=1,0,317,248;MQ=59;FQ=-282;PV4=1,0.44,0.4,0.28	GT:PL:GQ	1/1:255,255,0:99
ecoli	3898633	.	C	T	222	.	DP=439;VDB=4.283753e-01;AF1=1;AC1=2;DP4=0,0,215,188;MQ=59;FQ=-282	GT:PL:GQ	1/1:255,255,0:99
ecoli	3902930	.	C	T	222	.	DP=507;VDB=1.412567e-01;AF1=1;AC1=2;DP4=0,0,259,215;MQ=57;FQ=-282	GT:PL:GQ	1/1:255,255,0:99
ecoli	3912671	.	C	T	222	.	DP=685;VDB=2.949443e-01;AF1=1;AC1=2;DP4=0,0,321,306;MQ=59;FQ=-282	GT:PL:GQ	1/1:255,255,0:99
ecoli	3924917	.	C	T	222	.	DP=445;VDB=9.779603e-02;AF1=1;AC1=2;DP4=0,0,176,228;MQ=59;FQ=-282	GT:PL:GQ	1/1:255,255,0:99
ecoli	3925315	.	T	C	222	.	DP=491;VDB=3.890449e-01;AF1=1;AC1=2;DP4=0,0,288,165;MQ=59;FQ=-282	GT:PL:GQ	1/1:255,255,0:99
ecoli	3935932	.	G	A	222	.	DP=550;VDB=5.242256e-01;RPB=-3.139981e-01;AF1=1;AC1=2;DP4=0,1,252,260;MQ=59;FQ=-282;PV4=1,0.22,0.42,0.27	GT:PL:GQ	1/1:255,255,0:99
ecoli	3936020	.	G	A	222	.	DP=576;VDB=5.246793e-01;AF1=1;AC1=2;DP4=0,0,253,280;MQ=59;FQ=-282	GT:PL:GQ	1/1:255,255,0:99
ecoli	3939897	.	C	T	217	.	DP=579;VDB=3.563243e-01;RPB=2.127364e+00;AF1=1;AC1=2;DP4=88,2,264,200;MQ=19;FQ=-282;PV4=5.3e-17,0.021,1,0.064	GT:PL:GQ	1/1:250,255,0:99
ecoli	3944269	.	G	A	222	.	DP=604;VDB=2.213879e-01;RPB=7.419680e+00;AF1=1;AC1=2;DP4=34,20,249,246;MQ=35;FQ=-282;PV4=0.086,1,1,1	GT:PL:GQ	1/1:255,255,0:99
ecoli	3948122	.	C	T	222	.	DP=463;VDB=4.626313e-01;AF1=1;AC1=2;DP4=0,0,127,278;MQ=59;FQ=-282	GT:PL:GQ	1/1:255,255,0:99
ecoli	3954026	.	G	A	222	.	DP=678;VDB=4.783284e-01;RPB=9.962930e-01;AF1=1;AC1=2;DP4=2,0,206,342;MQ=59;FQ=-282;PV4=0.14,1,1,1	GT:PL:GQ	1/1:255,255,0:99
ecoli	3957957	.	C	T	222	.	DP=424;VDB=3.706187e-01;AF1=1;AC1=2;DP4=0,0,111,180;MQ=59;FQ=-282	GT:PL:GQ	1/1:255,255,0:99
ecoli	3989912	.	C	T	222	.	DP=576;VDB=5.246190e-01;AF1=1;AC1=2;DP4=0,0,226,282;MQ=59;FQ=-282	GT:PL:GQ	1/1:255,255,0:99
ecoli	4038646	.	G	A	225	.	DP=624;VDB=2.037748e-01;RPB=4.634170e-01;AF1=0.5;AC1=1;DP4=34,150,177,225;MQ=39;FQ=79;PV4=1.1e-09,1,1,0.27	GT:PL:GQ	0/1:255,0,106:99
ecoli	4082955	.	G	T	222	.	DP=719;VDB=4.222996e-01;AF1=1;AC1=2;DP4=0,0,332,331;MQ=59;FQ=-282	GT:PL:GQ	1/1:255,255,0:99
ecoli	4137321	.	G	A	222	.	DP=612;VDB=4.683689e-01;AF1=1;AC1=2;DP4=0,0,257,295;MQ=59;FQ=-282	GT:PL:GQ	1/1:255,255,0:99
ecoli	4158180	.	G	A	222	.	DP=669;VDB=5.162820e-01;AF1=1;AC1=2;DP4=0,0,311,284;MQ=59;FQ=-282	GT:PL:GQ	1/1:255,255,0:99
ecoli	4169751	.	C	T	146	.	DP=273;VDB=1.836787e-01;RPB=-3.175360e+00;AF1=1;AC1=2;DP4=3,11,147,100;MQ=14;FQ=-282;PV4=0.0097,0.13,1,1	GT:PL:GQ	1/1:179,255,0:99
ecoli	4169804	.	A	G	222	.	DP=245;VDB=3.095059e-01;AF1=1;AC1=2;DP4=0,0,173,59;MQ=18;FQ=-282	GT:PL:GQ	1/1:255,255,0:99
ecoli	4173850	.	C	T	222	.	DP=500;VDB=5.181998e-01;AF1=1;AC1=2;DP4=0,0,212,242;MQ=59;FQ=-282	GT:PL:GQ	1/1:255,255,0:99
ecoli	4176906	.	C	T	222	.	DP=595;VDB=5.175971e-01;AF1=1;AC1=2;DP4=0,0,327,234;MQ=59;FQ=-282	GT:PL:GQ	1/1:255,255,0:99
ecoli	4177024	.	C	T	222	.	DP=669;VDB=2.171176e-01;AF1=1;AC1=2;DP4=0,0,368,233;MQ=59;FQ=-282	GT:PL:GQ	1/1:255,255,0:99
ecoli	4183800	.	C	T	222	.	DP=670;VDB=5.243176e-01;AF1=1;AC1=2;DP4=0,0,352,270;MQ=59;FQ=-282	GT:PL:GQ	1/1:255,255,0:99
ecoli	4191200	.	C	T	222	.	DP=698;VDB=5.030377e-01;RPB=9.777252e-01;AF1=1;AC1=2;DP4=1,0,243,353;MQ=59;FQ=-282;PV4=0.41,0.1,0.42,0.28	GT:PL:GQ	1/1:255,255,0:99
ecoli	4191730	.	A	G	222	.	DP=809;VDB=1.926010e-01;RPB=-1.254068e+00;AF1=1;AC1=2;DP4=1,0,342,331;MQ=59;FQ=-282;PV4=1,1,0.4,1	GT:PL:GQ	1/1:255,255,0:99
ecoli	4191843	.	C	T	222	.	DP=749;VDB=5.181047e-01;AF1=1;AC1=2;DP4=0,0,308,353;MQ=59;FQ=-282	GT:PL:GQ	1/1:255,255,0:99
ecoli	4217775	.	C	T	222	.	DP=372;VDB=3.812375e-01;AF1=1;AC1=2;DP4=0,0,177,149;MQ=59;FQ=-282	GT:PL:GQ	1/1:255,255,0:99
ecoli	4220766	.	C	T	222	.	DP=412;VDB=4.772659e-01;AF1=1;AC1=2;DP4=0,0,258,115;MQ=57;FQ=-282	GT:PL:GQ	1/1:255,255,0:99
ecoli	4221661	.	T	C	222	.	DP=603;VDB=1.244826e-01;AF1=1;AC1=2;DP4=0,0,85,332;MQ=59;FQ=-282	GT:PL:GQ	1/1:255,255,0:99
ecoli	4222506	.	C	T	222	.	DP=651;VDB=3.540986e-01;AF1=1;AC1=2;DP4=0,0,313,247;MQ=59;FQ=-282	GT:PL:GQ	1/1:255,255,0:99
ecoli	4232502	.	C	T	222	.	DP=516;VDB=5.186670e-01;RPB=-3.323773e-02;AF1=1;AC1=2;DP4=0,1,244,224;MQ=52;FQ=-282;PV4=0.48,0.33,0.24,0.28	GT:PL:GQ	1/1:255,255,0:99
ecoli	4247707	.	C	T	222	.	DP=606;VDB=4.070846e-01;AF1=1;AC1=2;DP4=0,0,338,221;MQ=59;FQ=-282	GT:PL:GQ	1/1:255,255,0:99
ecoli	4263691	.	C	T	222	.	DP=626;VDB=2.278239e-01;AF1=1;AC1=2;DP4=0,0,252,318;MQ=59;FQ=-282	GT:PL:GQ	1/1:255,255,0:99
ecoli	4267472	.	C	T	222	.	DP=393;VDB=4.983576e-01;AF1=1;AC1=2;DP4=0,0,197,175;MQ=59;FQ=-282	GT:PL:GQ	1/1:255,255,0:99
ecoli	4269153	.	C	T	222	.	DP=710;VDB=4.097622e-01;AF1=1;AC1=2;DP4=0,0,366,265;MQ=59;FQ=-282	GT:PL:GQ	1/1:255,255,0:99
ecoli	4276511	.	C	T	222	.	DP=493;VDB=2.757633e-01;AF1=1;AC1=2;DP4=0,0,285,171;MQ=50;FQ=-282	GT:PL:GQ	1/1:255,255,0:99
ecoli	4280559	.	C	T	222	.	DP=289;VDB=5.239309e-01;AF1=1;AC1=2;DP4=0,0,149,120;MQ=60;FQ=-282	GT:PL:GQ	1/1:255,255,0:99
ecoli	4282100	.	C	T	222	.	DP=605;VDB=4.523685e-01;AF1=1;AC1=2;DP4=0,0,291,250;MQ=59;FQ=-282	GT:PL:GQ	1/1:255,255,0:99
ecoli	4284056	.	C	T	222	.	DP=656;VDB=5.174268e-01;AF1=1;AC1=2;DP4=0,0,316,184;MQ=59;FQ=-282	GT:PL:GQ	1/1:255,255,0:99
ecoli	4294210	.	C	T	222	.	DP=561;VDB=1.347290e-01;RPB=3.727012e+00;AF1=1;AC1=2;DP4=78,2,143,291;MQ=31;FQ=-282;PV4=3.1e-30,0.12,1,3.5e-05	GT:PL:GQ	1/1:255,255,0:99
ecoli	4294291	.	T	C	116	.	DP=244;VDB=6.465400e-18;RPB=1.274117e+01;AF1=0.5102;AC1=1;DP4=75,20,66,65;MQ=15;FQ=-13.2;PV4=1.4e-05,1,1,3.5e-12	GT:PL:GQ	0/1:146,0,14:17
ecoli	4294309	.	C	T	48	.	DP=206;VDB=5.630108e-24;RPB=1.089215e+01;AF1=0.5013;AC1=1;DP4=99,31,27,38;MQ=14;FQ=-5.45;PV4=3.1e-06,0.42,1,3e-21	GT:PL:GQ	0/1:78,0,23:26
ecoli	4294323	.	C	T	214	.	DP=225;VDB=1.090055e-04;RPB=-6.937631e+00;AF1=1;AC1=2;DP4=14,9,103,77;MQ=32;FQ=-273;PV4=0.82,0.12,1,1	GT:PL:GQ	1/1:247,246,0:99
ecoli	4295492	.	C	T	222	.	DP=587;VDB=4.880281e-01;RPB=2.077424e+00;AF1=1;AC1=2;DP4=2,0,264,248;MQ=59;FQ=-282;PV4=0.5,1,1,1	GT:PL:GQ	1/1:255,255,0:99
ecoli	4296222	.	C	T	222	.	DP=767;VDB=5.245923e-01;RPB=6.300693e-01;AF1=1;AC1=2;DP4=0,1,387,291;MQ=59;FQ=-282;PV4=0.43,1,0.42,0.28	GT:PL:GQ	1/1:255,255,0:99
ecoli	4299094	.	C	T	222	.	DP=659;VDB=5.149580e-01;AF1=1;AC1=2;DP4=0,0,224,293;MQ=55;FQ=-282	GT:PL:GQ	1/1:255,255,0:99
ecoli	4301778	.	C	T	222	.	DP=663;VDB=2.920847e-01;RPB=1.485498e+00;AF1=1;AC1=2;DP4=1,0,271,290;MQ=59;FQ=-282;PV4=0.48,0.083,0.42,1	GT:PL:GQ	1/1:255,255,0:99
ecoli	4309360	.	C	T	222	.	DP=539;VDB=3.601753e-01;AF1=1;AC1=2;DP4=0,0,244,261;MQ=59;FQ=-282	GT:PL:GQ	1/1:255,255,0:99
ecoli	4318102	.	C	T	222	.	DP=666;VDB=4.517610e-01;AF1=1;AC1=2;DP4=0,0,294,329;MQ=59;FQ=-282	GT:PL:GQ	1/1:255,255,0:99
ecoli	4318808	.	C	T	222	.	DP=864;VDB=4.407319e-01;AF1=1;AC1=2;DP4=0,0,379,406;MQ=59;FQ=-282	GT:PL:GQ	1/1:255,255,0:99
ecoli	4320628	.	C	T	222	.	DP=649;VDB=4.596936e-01;AF1=1;AC1=2;DP4=0,0,308,276;MQ=57;FQ=-282	GT:PL:GQ	1/1:255,255,0:99
ecoli	4323667	.	C	T	222	.	DP=614;VDB=5.238620e-01;AF1=1;AC1=2;DP4=0,0,291,283;MQ=59;FQ=-282	GT:PL:GQ	1/1:255,255,0:99
ecoli	4323860	.	C	T	222	.	DP=720;VDB=4.147775e-01;RPB=-1.031630e-01;AF1=1;AC1=2;DP4=1,0,363,274;MQ=59;FQ=-282;PV4=1,1,0.43,0.3	GT:PL:GQ	1/1:255,255,0:99
ecoli	4330333	.	C	T	222	.	DP=596;VDB=3.734607e-01;AF1=1;AC1=2;DP4=0,0,314,23;MQ=58;FQ=-282	GT:PL:GQ	1/1:255,255,0:99
ecoli	4335887	.	C	T	222	.	DP=460;VDB=5.006085e-01;AF1=1;AC1=2;DP4=0,0,172,247;MQ=59;FQ=-282	GT:PL:GQ	1/1:255,255,0:99
ecoli	4340848	.	C	T	222	.	DP=594;VDB=5.243899e-01;AF1=1;AC1=2;DP4=0,0,309,251;MQ=59;FQ=-282	GT:PL:GQ	1/1:255,255,0:99
ecoli	4347282	.	C	T	222	.	DP=489;VDB=4.005464e-01;AF1=1;AC1=2;DP4=0,0,276,172;MQ=60;FQ=-282	GT:PL:GQ	1/1:255,255,0:99
ecoli	4349542	.	C	T	222	.	DP=673;VDB=5.241221e-01;AF1=1;AC1=2;DP4=0,0,255,334;MQ=60;FQ=-282	GT:PL:GQ	1/1:255,255,0:99
ecoli	4349613	.	C	T	222	.	DP=727;VDB=3.884253e-01;AF1=1;AC1=2;DP4=0,0,308,365;MQ=59;FQ=-282	GT:PL:GQ	1/1:255,255,0:99
ecoli	4357932	.	C	T	222	.	DP=495;VDB=1.346084e-01;AF1=1;AC1=2;DP4=0,0,215,229;MQ=59;FQ=-282	GT:PL:GQ	1/1:255,255,0:99
ecoli	4362821	.	C	T	222	.	DP=675;VDB=4.832217e-01;AF1=1;AC1=2;DP4=0,0,244,358;MQ=59;FQ=-282	GT:PL:GQ	1/1:255,255,0:99
ecoli	4364691	.	C	T	222	.	DP=554;VDB=5.234509e-01;AF1=1;AC1=2;DP4=0,0,186,311;MQ=53;FQ=-282	GT:PL:GQ	1/1:255,255,0:99
ecoli	4369424	.	C	T	222	.	DP=728;VDB=4.835374e-01;AF1=1;AC1=2;DP4=0,0,323,360;MQ=59;FQ=-282	GT:PL:GQ	1/1:255,255,0:99
ecoli	4371444	.	C	T	222	.	DP=657;VDB=5.216545e-01;AF1=1;AC1=2;DP4=0,0,282,311;MQ=59;FQ=-282	GT:PL:GQ	1/1:255,255,0:99
ecoli	4378492	.	C	T	222	.	DP=754;VDB=5.216879e-01;AF1=1;AC1=2;DP4=0,0,328,361;MQ=59;FQ=-282	GT:PL:GQ	1/1:255,255,0:99
ecoli	4386143	.	C	T	222	.	DP=664;VDB=3.081265e-01;AF1=1;AC1=2;DP4=0,0,318,276;MQ=59;FQ=-282	GT:PL:GQ	1/1:255,255,0:99
ecoli	4387861	.	C	T	222	.	DP=737;VDB=3.688296e-01;AF1=1;AC1=2;DP4=0,0,392,292;MQ=59;FQ=-282	GT:PL:GQ	1/1:255,255,0:99
ecoli	4399630	.	C	T	222	.	DP=672;VDB=3.229259e-01;AF1=1;AC1=2;DP4=0,0,243,341;MQ=59;FQ=-282	GT:PL:GQ	1/1:255,255,0:99
ecoli	4401033	.	C	T	222	.	DP=655;VDB=3.963513e-01;RPB=1.052237e+00;AF1=1;AC1=2;DP4=0,1,331,254;MQ=59;FQ=-282;PV4=0.44,1,1,0.27	GT:PL:GQ	1/1:255,255,0:99
ecoli	4405068	.	C	T	222	.	DP=774;VDB=5.244691e-01;AF1=1;AC1=2;DP4=0,0,320,371;MQ=59;FQ=-282	GT:PL:GQ	1/1:255,255,0:99
ecoli	4412648	.	C	T	222	.	DP=692;VDB=4.499138e-01;AF1=1;AC1=2;DP4=0,0,237,306;MQ=59;FQ=-282	GT:PL:GQ	1/1:255,255,0:99
ecoli	4416885	.	C	T	222	.	DP=577;VDB=5.245997e-01;AF1=1;AC1=2;DP4=0,0,288,228;MQ=59;FQ=-282	GT:PL:GQ	1/1:255,255,0:99
ecoli	4424952	.	C	T	222	.	DP=612;VDB=4.746963e-01;AF1=1;AC1=2;DP4=0,0,288,280;MQ=59;FQ=-282	GT:PL:GQ	1/1:255,255,0:99
ecoli	4431482	.	C	T	222	.	DP=687;VDB=5.235075e-01;AF1=1;AC1=2;DP4=0,0,356,198;MQ=59;FQ=-282	GT:PL:GQ	1/1:255,255,0:99
ecoli	4433147	.	C	T	222	.	DP=622;VDB=4.217610e-01;AF1=1;AC1=2;DP4=0,0,312,233;MQ=59;FQ=-282	GT:PL:GQ	1/1:255,255,0:99
ecoli	4433773	.	C	T	222	.	DP=575;VDB=4.692356e-01;AF1=1;AC1=2;DP4=0,0,219,296;MQ=59;FQ=-282	GT:PL:GQ	1/1:255,255,0:99
ecoli	4449303	.	C	T	222	.	DP=592;VDB=4.811722e-01;AF1=1;AC1=2;DP4=0,0,242,289;MQ=55;FQ=-282	GT:PL:GQ	1/1:255,255,0:99
ecoli	4455415	.	C	T	222	.	DP=563;VDB=2.073842e-01;AF1=1;AC1=2;DP4=0,0,238,267;MQ=53;FQ=-282	GT:PL:GQ	1/1:255,255,0:99
ecoli	4480924	.	C	T	222	.	DP=672;VDB=2.445227e-01;AF1=1;AC1=2;DP4=0,0,286,329;MQ=59;FQ=-282	GT:PL:GQ	1/1:255,255,0:99
ecoli	4484892	.	T	A	222	.	DP=729;VDB=4.664554e-01;AF1=1;AC1=2;DP4=0,0,377,285;MQ=53;FQ=-282	GT:PL:GQ	1/1:255,255,0:99
ecoli	4485045	.	C	T	222	.	DP=798;VDB=2.806186e-01;AF1=1;AC1=2;DP4=0,0,367,342;MQ=59;FQ=-282	GT:PL:GQ	1/1:255,255,0:99
ecoli	4487798	.	C	T	222	.	DP=590;VDB=3.692936e-01;RPB=-1.049830e+00;AF1=1;AC1=2;DP4=1,0,253,269;MQ=59;FQ=-282;PV4=0.49,0.33,0.42,0.29	GT:PL:GQ	1/1:255,255,0:99
ecoli	4492522	.	C	T	222	.	DP=459;VDB=5.232906e-01;AF1=1;AC1=2;DP4=0,0,180,255;MQ=59;FQ=-282	GT:PL:GQ	1/1:255,255,0:99
ecoli	4499523	.	C	T	222	.	DP=631;VDB=4.393149e-01;AF1=1;AC1=2;DP4=0,0,290,286;MQ=57;FQ=-282	GT:PL:GQ	1/1:255,255,0:99
ecoli	4508261	.	T	G	222	.	DP=454;VDB=4.775742e-01;AF1=1;AC1=2;DP4=0,0,199,203;MQ=59;FQ=-282	GT:PL:GQ	1/1:255,255,0:99
ecoli	4515378	.	C	T	222	.	DP=760;VDB=4.153133e-01;AF1=1;AC1=2;DP4=0,0,367,317;MQ=58;FQ=-282	GT:PL:GQ	1/1:255,255,0:99
ecoli	4522424	.	C	T	222	.	DP=725;VDB=1.656236e-01;AF1=1;AC1=2;DP4=0,0,95,357;MQ=59;FQ=-282	GT:PL:GQ	1/1:255,255,0:99
ecoli	4522619	.	C	T	222	.	DP=700;VDB=4.269749e-01;AF1=1;AC1=2;DP4=0,0,292,360;MQ=58;FQ=-282	GT:PL:GQ	1/1:255,255,0:99
ecoli	4527062	.	C	T	222	.	DP=692;VDB=2.835757e-01;AF1=1;AC1=2;DP4=0,0,383,226;MQ=58;FQ=-282	GT:PL:GQ	1/1:255,255,0:99
ecoli	4528820	.	C	T	222	.	DP=565;VDB=4.464962e-01;AF1=1;AC1=2;DP4=0,0,277,250;MQ=59;FQ=-282	GT:PL:GQ	1/1:255,255,0:99
ecoli	4539284	.	C	T	222	.	DP=528;VDB=4.969552e-01;AF1=1;AC1=2;DP4=0,0,319,172;MQ=60;FQ=-282	GT:PL:GQ	1/1:255,255,0:99
ecoli	4551694	.	C	T	222	.	DP=721;VDB=2.942369e-01;AF1=1;AC1=2;DP4=0,0,310,338;MQ=59;FQ=-282	GT:PL:GQ	1/1:255,255,0:99
ecoli	4562408	.	C	T	222	.	DP=698;VDB=4.983758e-01;AF1=1;AC1=2;DP4=0,0,327,331;MQ=59;FQ=-282	GT:PL:GQ	1/1:255,255,0:99
ecoli	4568573	.	C	T	222	.	DP=622;VDB=3.503040e-01;AF1=1;AC1=2;DP4=0,0,264,298;MQ=60;FQ=-282	GT:PL:GQ	1/1:255,255,0:99
ecoli	4569303	.	C	T	222	.	DP=732;VDB=2.800812e-01;AF1=1;AC1=2;DP4=0,0,366,327;MQ=49;FQ=-282	GT:PL:GQ	1/1:255,255,0:99
ecoli	4583696	.	C	T	222	.	DP=679;VDB=2.245732e-01;AF1=1;AC1=2;DP4=0,0,306,323;MQ=59;FQ=-282	GT:PL:GQ	1/1:255,255,0:99
ecoli	4585388	.	C	T	222	.	DP=497;VDB=3.830911e-01;AF1=1;AC1=2;DP4=0,0,168,274;MQ=59;FQ=-282	GT:PL:GQ	1/1:255,255,0:99
ecoli	4602540	.	C	T	222	.	DP=438;VDB=2.877438e-01;AF1=1;AC1=2;DP4=0,0,227,179;MQ=58;FQ=-282	GT:PL:GQ	1/1:255,255,0:99
ecoli	4628318	.	C	T	222	.	DP=543;VDB=3.550030e-01;AF1=1;AC1=2;DP4=0,0,225,163;MQ=59;FQ=-282	GT:PL:GQ	1/1:255,255,0:99
ecoli	4634948	.	G	C	222	.	DP=637;VDB=4.927400e-01;AF1=1;AC1=2;DP4=0,0,267,304;MQ=59;FQ=-282	GT:PL:GQ	1/1:255,255,0:99
ecoli	4636081	.	C	T	222	.	DP=559;VDB=5.183774e-01;AF1=1;AC1=2;DP4=0,0,235,264;MQ=59;FQ=-282	GT:PL:GQ	1/1:255,255,0:99
ecoli	4636263	.	G	A	222	.	DP=544;VDB=5.241007e-01;AF1=1;AC1=2;DP4=0,0,288,226;MQ=59;FQ=-282	GT:PL:GQ	1/1:255,255,0:99
W3110_total_spe.snp			Total	25
ecoli	469355	.	C	T	222	.	DP=711;VDB=4.507017e-01;RPB=1.726598e+00;AF1=1;AC1=2;DP4=1,0,358,276;MQ=59;FQ=-282;PV4=1,1,0.42,1	GT:PL:GQ	1/1:255,255,0:99
ecoli	547694	.	A	G	222	.	DP=752;VDB=5.216262e-01;AF1=1;AC1=2;DP4=0,0,404,271;MQ=59;FQ=-282	GT:PL:GQ	1/1:255,255,0:99
ecoli	556858	.	A	T	222	.	DP=654;VDB=4.890338e-01;AF1=1;AC1=2;DP4=0,0,272,322;MQ=59;FQ=-282	GT:PL:GQ	1/1:255,255,0:99
ecoli	637270	.	C	T	222	.	DP=538;VDB=5.208040e-01;AF1=1;AC1=2;DP4=0,0,264,234;MQ=59;FQ=-282	GT:PL:GQ	1/1:255,255,0:99
ecoli	1207012	.	C	G	25	.	DP=532;VDB=1.342106e-38;RPB=-1.779168e+01;AF1=0.5;AC1=1;DP4=54,248,181,0;MQ=41;FQ=28;PV4=3e-84,5.2e-36,4.2e-24,1	GT:PL:GQ	0/1:55,0,255:58
ecoli	1208842	.	C	G	8.64	.	DP=454;VDB=1.610232e-41;RPB=1.655906e+01;AF1=0.5;AC1=1;DP4=202,64,0,148;MQ=42;FQ=11.3;PV4=3.4e-61,7.1e-25,8.3e-28,1	GT:PL:GQ	0/1:38,0,255:40
ecoli	1335418	.	A	G	222	.	DP=574;VDB=4.952333e-01;AF1=1;AC1=2;DP4=0,0,238,257;MQ=59;FQ=-282	GT:PL:GQ	1/1:255,255,0:99
ecoli	1387240	.	G	T	222	.	DP=688;VDB=5.140522e-01;AF1=1;AC1=2;DP4=0,0,327,287;MQ=59;FQ=-282	GT:PL:GQ	1/1:255,255,0:99
ecoli	1650355	.	T	C	222	.	DP=428;VDB=4.446149e-01;AF1=1;AC1=2;DP4=0,0,172,191;MQ=59;FQ=-282	GT:PL:GQ	1/1:255,255,0:99
ecoli	1896784	.	A	T	222	.	DP=628;VDB=4.250127e-01;RPB=1.604697e+00;AF1=1;AC1=2;DP4=1,0,271,272;MQ=59;FQ=-282;PV4=1,0.44,0.42,1	GT:PL:GQ	1/1:255,255,0:99
ecoli	1962537	.	C	A	222	.	DP=612;VDB=4.455714e-01;RPB=5.815425e-01;AF1=1;AC1=2;DP4=1,0,305,245;MQ=59;FQ=-282;PV4=1,1,0.42,0.27	GT:PL:GQ	1/1:255,255,0:99
ecoli	1976520	.	AT	A	37.4	.	INDEL;IS=3,0.600000;DP=5;VDB=2.063840e-02;AF1=1;AC1=2;DP4=0,0,3,0;MQ=37;FQ=-43.5	GT:PL:GQ	1/1:77,9,0:16
ecoli	2030447	.	G	A	222	.	DP=660;VDB=4.445545e-01;AF1=1;AC1=2;DP4=0,0,319,185;MQ=59;FQ=-282	GT:PL:GQ	1/1:255,255,0:99
ecoli	2041546	.	C	A	222	.	DP=396;VDB=4.054537e-01;AF1=1;AC1=2;DP4=0,0,98,196;MQ=59;FQ=-282	GT:PL:GQ	1/1:255,255,0:99
ecoli	2069359	.	C	A	222	.	DP=648;VDB=4.850245e-01;AF1=1;AC1=2;DP4=0,0,276,327;MQ=58;FQ=-282	GT:PL:GQ	1/1:255,255,0:99
ecoli	2404801	.	T	C	70	.	DP=509;VDB=7.023337e-33;RPB=-1.883514e+01;AF1=0.5;AC1=1;DP4=1,263,215,0;MQ=32;FQ=73;PV4=4.7e-140,1.3e-129,0.00068,1	GT:PL:GQ	0/1:100,0,218:99
ecoli	2665884	.	G	T	222	.	DP=565;VDB=3.458807e-01;AF1=1;AC1=2;DP4=0,0,262,245;MQ=59;FQ=-282	GT:PL:GQ	1/1:255,255,0:99
ecoli	2865477	.	G	A	222	.	DP=569;VDB=5.241568e-01;AF1=1;AC1=2;DP4=0,0,242,278;MQ=56;FQ=-282	GT:PL:GQ	1/1:255,255,0:99
ecoli	3484227	.	C	A	222	.	DP=614;VDB=4.790262e-01;AF1=1;AC1=2;DP4=0,0,221,349;MQ=58;FQ=-282	GT:PL:GQ	1/1:255,255,0:99
ecoli	3957957	.	C	T	222	.	DP=484;VDB=4.461632e-01;AF1=1;AC1=2;DP4=0,0,113,208;MQ=59;FQ=-282	GT:PL:GQ	1/1:255,255,0:99
ecoli	4216242	.	C	T	222	.	DP=723;VDB=3.078900e-01;AF1=1;AC1=2;DP4=0,0,357,296;MQ=59;FQ=-282	GT:PL:GQ	1/1:255,255,0:99
ecoli	4294291	.	T	C	103	.	DP=274;VDB=2.510529e-20;RPB=1.360377e+01;AF1=0.5129;AC1=1;DP4=78,28,76,73;MQ=13;FQ=-14.2;PV4=0.00028,1,1,1.2e-17	GT:PL:GQ	0/1:133,0,13:16
ecoli	4294309	.	C	T	23.8	.	DP=226;VDB=6.136551e-23;RPB=1.086338e+01;AF1=1;AC1=2;DP4=104,33,28,36;MQ=12;FQ=-27;PV4=1.3e-05,0.42,1,5e-28	GT:PL:GQ	0/1:52,0,0:3
ecoli	4541046	.	G	A	222	.	DP=426;VDB=5.092250e-01;RPB=5.332795e-01;AF1=1;AC1=2;DP4=1,0,223,169;MQ=59;FQ=-282;PV4=1,0.1,0.41,0.3	GT:PL:GQ	1/1:255,255,0:99
ecoli	4602367	.	C	T	7.8	.	DP=415;VDB=1.906861e-01;RPB=2.819250e+00;AF1=0.5;AC1=1;DP4=29,176,110,0;MQ=53;FQ=10.4;PV4=4.5e-58,9.9e-68,3.9e-54,1	GT:PL:GQ	0/1:37,0,255:39
DH5a_W3110-total_share.snp				Total	6
ecoli	547694	.	A	G	222	.	DP=683;VDB=5.246608e-01;AF1=1;AC1=2;DP4=0,0,367,254;MQ=59;FQ=-282	GT:PL:GQ	1/1:255,255,0:99	ecoli	547694	.	A	G	222	.	DP=752;VDB=5.216262e-01;AF1=1;AC1=2;DP4=0,0,404,271;MQ=59;FQ=-282	GT:PL:GQ	1/1:255,255,0:99
ecoli	1335418	.	A	G	222	.	DP=560;VDB=3.472659e-01;AF1=1;AC1=2;DP4=0,0,241,247;MQ=59;FQ=-282	GT:PL:GQ	1/1:255,255,0:99	ecoli	1335418	.	A	G	222	.	DP=574;VDB=4.952333e-01;AF1=1;AC1=2;DP4=0,0,238,257;MQ=59;FQ=-282	GT:PL:GQ	1/1:255,255,0:99
ecoli	1650355	.	T	C	222	.	DP=428;VDB=3.881332e-01;AF1=1;AC1=2;DP4=0,0,172,183;MQ=59;FQ=-282	GT:PL:GQ	1/1:255,255,0:99	ecoli	1650355	.	T	C	222	.	DP=428;VDB=4.446149e-01;AF1=1;AC1=2;DP4=0,0,172,191;MQ=59;FQ=-282	GT:PL:GQ	1/1:255,255,0:99
ecoli	3957957	.	C	T	222	.	DP=424;VDB=3.706187e-01;AF1=1;AC1=2;DP4=0,0,111,180;MQ=59;FQ=-282	GT:PL:GQ	1/1:255,255,0:99	ecoli	3957957	.	C	T	222	.	DP=484;VDB=4.461632e-01;AF1=1;AC1=2;DP4=0,0,113,208;MQ=59;FQ=-282	GT:PL:GQ	1/1:255,255,0:99
ecoli	4294291	.	T	C	116	.	DP=244;VDB=6.465400e-18;RPB=1.274117e+01;AF1=0.5102;AC1=1;DP4=75,20,66,65;MQ=15;FQ=-13.2;PV4=1.4e-05,1,1,3.5e-12	GT:PL:GQ	0/1:146,0,14:17	ecoli	4294291	.	T	C	103	.	DP=274;VDB=2.510529e-20;RPB=1.360377e+01;AF1=0.5129;AC1=1;DP4=78,28,76,73;MQ=13;FQ=-14.2;PV4=0.00028,1,1,1.2e-17	GT:PL:GQ	0/1:133,0,13:16
ecoli	4294309	.	C	T	48	.	DP=206;VDB=5.630108e-24;RPB=1.089215e+01;AF1=0.5013;AC1=1;DP4=99,31,27,38;MQ=14;FQ=-5.45;PV4=3.1e-06,0.42,1,3e-21	GT:PL:GQ	0/1:78,0,23:26	ecoli	4294309	.	C	T	23.8	.	DP=226;VDB=6.136551e-23;RPB=1.086338e+01;AF1=1;AC1=2;DP4=104,33,28,36;MQ=12;FQ=-27;PV4=1.3e-05,0.42,1,5e-28	GT:PL:GQ	0/1:52,0,0:3
DH5a_high-Q.snp		Total	299	QUAL=222, (ref_for_bases+ref_rev_bases)/(alt_for_bases+alt_rev_bases)<0.01
#CHROM	POS	ID	REF	ALT	QUAL	FILTER	INFO	DP4
ecoli	1903	.	G	A	222	.	DP=604;VDB=4.536594e-01;AF1=1;AC1=2;	0	0	229	329
ecoli	10696	.	C	T	222	.	DP=482;VDB=4.073562e-01;AF1=1;AC1=2;	0	0	274	179
ecoli	23501	.	C	T	222	.	DP=799;VDB=5.054277e-01;AF1=1;AC1=2;	0	0	327	395
ecoli	31683	.	C	T	222	.	DP=446;VDB=4.369422e-01;AF1=1;AC1=2;	0	0	198	207
ecoli	42108	.	G	A	222	.	DP=345;VDB=2.471150e-01;AF1=1;AC1=2;	0	0	173	153
ecoli	59968	.	C	T	222	.	DP=564;VDB=4.583513e-01;AF1=1;AC1=2;	0	0	330	194
ecoli	76249	.	G	A	222	.	DP=513;VDB=5.219795e-01;AF1=1;AC1=2;	0	0	211	255
ecoli	88571	.	G	A	222	.	DP=649;VDB=4.794839e-01;AF1=1;AC1=2;	0	0	282	301
ecoli	113695	.	G	A	222	.	DP=518;VDB=5.240005e-01;AF1=1;AC1=2;	0	0	248	230
ecoli	156068	.	A	G	222	.	DP=433;VDB=4.323449e-01;AF1=1;AC1=2;	0	0	176	223
ecoli	157585	.	C	T	222	.	DP=670;VDB=5.126795e-01;AF1=1;AC1=2;	0	0	337	280
ecoli	465372	.	G	A	222	.	DP=537;VDB=5.245237e-01;AF1=1;AC1=2;	0	0	191	300
ecoli	468495	.	G	A	222	.	DP=704;VDB=4.719564e-01;AF1=1;AC1=2;	0	0	173	382
ecoli	479519	.	G	A	222	.	DP=385;VDB=5.179567e-01;AF1=1;AC1=2;	0	0	207	143
ecoli	479520	.	G	A	222	.	DP=384;VDB=5.245864e-01;RPB=-1.207492e+00;AF1=1;AC1=2;	1	0	205	144
ecoli	501456	.	G	A	222	.	DP=590;VDB=4.958491e-01;AF1=1;AC1=2;	0	0	259	281
ecoli	532071	.	G	C	222	.	DP=664;VDB=2.583104e-01;AF1=1;AC1=2;	0	0	267	342
ecoli	547694	.	A	G	222	.	DP=683;VDB=5.246608e-01;AF1=1;AC1=2;	0	0	367	254
ecoli	661492	.	C	T	222	.	DP=515;VDB=2.425403e-01;AF1=1;AC1=2;	0	0	200	261
ecoli	695693	.	C	T	222	.	DP=554;VDB=4.523129e-01;RPB=-2.118615e-01;AF1=1;AC1=2;	1	1	256	257
ecoli	783900	.	G	A	222	.	DP=544;VDB=4.034748e-01;AF1=1;AC1=2;	0	0	225	267
ecoli	880754	.	A	T	222	.	DP=456;VDB=4.629945e-01;AF1=1;AC1=2;	0	0	161	251
ecoli	1015114	.	C	T	222	.	DP=386;VDB=4.758448e-01;AF1=1;AC1=2;	0	0	152	199
ecoli	1136435	.	C	T	222	.	DP=758;VDB=4.597561e-01;AF1=1;AC1=2;	0	0	285	400
ecoli	1137353	.	C	T	222	.	DP=642;VDB=4.687940e-01;AF1=1;AC1=2;	0	0	354	106
ecoli	1146419	.	C	T	222	.	DP=729;VDB=4.809240e-01;AF1=1;AC1=2;	0	0	352	327
ecoli	1156136	.	G	A	222	.	DP=594;VDB=4.476122e-01;AF1=1;AC1=2;	0	0	256	282
ecoli	1169059	.	A	G	222	.	DP=600;VDB=5.215380e-01;AF1=1;AC1=2;	0	0	268	272
ecoli	1174106	.	C	T	222	.	DP=511;VDB=5.194938e-01;RPB=9.570864e-01;AF1=1;AC1=2;	1	0	151	295
ecoli	1174740	.	A	G	222	.	DP=629;VDB=5.098596e-01;AF1=1;AC1=2;	0	0	322	250
ecoli	1188084	.	C	T	222	.	DP=621;VDB=1.817654e-01;AF1=1;AC1=2;	0	0	267	145
ecoli	1189203	.	A	G	222	.	DP=575;VDB=4.702689e-01;RPB=6.255503e-01;AF1=1;AC1=2;	1	1	304	229
ecoli	1190867	.	C	T	222	.	DP=511;VDB=5.178212e-01;AF1=1;AC1=2;	0	0	221	247
ecoli	1196860	.	C	T	222	.	DP=286;VDB=5.158428e-01;AF1=1;AC1=2;	0	0	114	150
ecoli	1234978	.	C	T	222	.	DP=466;VDB=2.910274e-01;AF1=1;AC1=2;	0	0	207	202
ecoli	1238566	.	C	T	222	.	DP=635;VDB=4.560167e-01;AF1=1;AC1=2;	0	0	322	253
ecoli	1249487	.	C	T	222	.	DP=479;VDB=1.192519e-01;AF1=1;AC1=2;	0	0	195	228
ecoli	1256358	.	C	T	222	.	DP=571;VDB=5.122011e-01;AF1=1;AC1=2;	0	0	254	269
ecoli	1267590	.	C	T	222	.	DP=452;VDB=2.569288e-01;AF1=1;AC1=2;	0	0	187	234
ecoli	1268925	.	C	T	222	.	DP=421;VDB=4.969215e-01;RPB=-2.344483e+00;AF1=1;AC1=2;	0	2	194	131
ecoli	1281850	.	C	T	222	.	DP=518;VDB=5.137464e-01;AF1=1;AC1=2;	0	0	52	216
ecoli	1289892	.	G	A	222	.	DP=423;VDB=1.738648e-01;AF1=1;AC1=2;	0	0	231	95
ecoli	1300016	.	A	T	222	.	DP=585;VDB=5.082836e-01;AF1=1;AC1=2;	0	0	294	238
ecoli	1304760	.	T	G	222	.	DP=426;VDB=3.725366e-01;AF1=1;AC1=2;	0	0	125	252
ecoli	1308794	.	A	G	222	.	DP=464;VDB=5.083217e-01;AF1=1;AC1=2;	0	0	186	237
ecoli	1319696	.	C	T	222	.	DP=743;VDB=4.846373e-01;AF1=1;AC1=2;	0	0	297	391
ecoli	1320783	.	G	A	222	.	DP=421;VDB=5.176796e-01;AF1=1;AC1=2;	0	0	190	186
ecoli	1333147	.	C	T	222	.	DP=358;VDB=4.044015e-01;AF1=1;AC1=2;	0	0	189	118
ecoli	1334377	.	C	T	222	.	DP=657;VDB=5.079407e-01;AF1=1;AC1=2;	0	0	279	317
ecoli	1335418	.	A	G	222	.	DP=560;VDB=3.472659e-01;AF1=1;AC1=2;	0	0	241	247
ecoli	1356883	.	T	C	222	.	DP=444;VDB=4.661674e-01;RPB=8.008436e-01;AF1=1;AC1=2;	0	1	197	174
ecoli	1382676	.	A	G	222	.	DP=559;VDB=5.082021e-01;AF1=1;AC1=2;	0	0	223	287
ecoli	1385932	.	C	T	222	.	DP=682;VDB=3.508292e-01;RPB=1.034409e+00;AF1=1;AC1=2;	0	2	279	334
ecoli	1393590	.	C	T	222	.	DP=365;VDB=5.238128e-01;AF1=1;AC1=2;	0	0	130	199
ecoli	1397093	.	C	T	222	.	DP=545;VDB=5.214606e-01;AF1=1;AC1=2;	0	0	249	255
ecoli	1399917	.	G	A	222	.	DP=587;VDB=5.235270e-01;AF1=1;AC1=2;	0	0	288	245
ecoli	1403593	.	C	T	222	.	DP=486;VDB=3.258777e-01;AF1=1;AC1=2;	0	0	221	224
ecoli	1416831	.	C	T	222	.	DP=400;VDB=5.224365e-01;AF1=1;AC1=2;	0	0	170	200
ecoli	1417438	.	C	T	222	.	DP=455;VDB=3.140339e-01;AF1=1;AC1=2;	0	0	226	189
ecoli	1426131	.	C	T	222	.	DP=650;VDB=3.015905e-01;RPB=9.362450e-01;AF1=1;AC1=2;	0	1	315	276
ecoli	1428334	.	C	T	222	.	DP=697;VDB=5.001458e-01;AF1=1;AC1=2;	0	0	328	292
ecoli	1439789	.	C	T	222	.	DP=559;VDB=4.568545e-01;AF1=1;AC1=2;	0	0	221	294
ecoli	1452016	.	G	A	222	.	DP=496;VDB=5.079544e-01;AF1=1;AC1=2;	0	0	249	206
ecoli	1458369	.	C	T	222	.	DP=579;VDB=5.224298e-01;AF1=1;AC1=2;	0	0	258	276
ecoli	1489129	.	C	T	222	.	DP=406;VDB=5.244735e-01;AF1=1;AC1=2;	0	0	206	145
ecoli	1499998	.	C	T	222	.	DP=455;VDB=4.867807e-01;RPB=-1.627373e+00;AF1=1;AC1=2;	0	1	145	218
ecoli	1513009	.	C	T	222	.	DP=568;VDB=5.215909e-01;AF1=1;AC1=2;	0	0	117	260
ecoli	1518550	.	C	T	222	.	DP=476;VDB=5.192880e-01;AF1=1;AC1=2;	0	0	244	197
ecoli	1529342	.	C	T	222	.	DP=337;VDB=2.354538e-01;AF1=1;AC1=2;	0	0	168	141
ecoli	1532345	.	C	T	222	.	DP=468;VDB=2.779511e-01;AF1=1;AC1=2;	0	0	198	200
ecoli	1534328	.	C	T	222	.	DP=657;VDB=5.096935e-01;RPB=1.375365e+00;AF1=1;AC1=2;	1	0	269	303
ecoli	1585347	.	C	T	222	.	DP=445;VDB=4.538453e-01;AF1=1;AC1=2;	0	0	236	180
ecoli	1595388	.	T	C	222	.	DP=406;VDB=5.238265e-01;AF1=1;AC1=2;	0	0	165	212
ecoli	1624499	.	C	T	222	.	DP=421;VDB=5.188256e-01;AF1=1;AC1=2;	0	0	201	181
ecoli	1641703	.	A	T	222	.	DP=587;VDB=2.754605e-01;RPB=1.392118e-01;AF1=1;AC1=2;	0	1	305	229
ecoli	1650355	.	T	C	222	.	DP=428;VDB=3.881332e-01;AF1=1;AC1=2;	0	0	172	183
ecoli	1713685	.	C	T	222	.	DP=574;VDB=4.717937e-01;AF1=1;AC1=2;	0	0	267	276
ecoli	1736655	.	T	C	222	.	DP=602;VDB=3.786941e-01;RPB=-1.159118e-01;AF1=1;AC1=2;	1	0	266	256
ecoli	1741188	.	C	T	222	.	DP=424;VDB=4.461142e-01;AF1=1;AC1=2;	0	0	150	227
ecoli	1774124	.	G	A	222	.	DP=506;VDB=4.892330e-01;RPB=1.218717e-01;AF1=1;AC1=2;	0	1	227	241
ecoli	1784989	.	C	T	222	.	DP=410;VDB=2.179388e-01;AF1=1;AC1=2;	0	0	44	210
ecoli	1788973	.	C	T	222	.	DP=557;VDB=4.436181e-01;AF1=1;AC1=2;	0	0	230	289
ecoli	1789081	.	C	T	222	.	DP=556;VDB=5.198058e-01;AF1=1;AC1=2;	0	0	192	306
ecoli	1793586	.	C	T	222	.	DP=434;VDB=3.892728e-01;AF1=1;AC1=2;	0	0	265	135
ecoli	1796195	.	C	T	222	.	DP=533;VDB=5.148653e-01;AF1=1;AC1=2;	0	0	247	247
ecoli	1810370	.	C	T	222	.	DP=524;VDB=5.188738e-01;AF1=1;AC1=2;	0	0	172	298
ecoli	1826678	.	C	T	222	.	DP=633;VDB=4.225138e-01;RPB=7.628539e-01;AF1=1;AC1=2;	1	0	346	207
ecoli	1842170	.	C	T	222	.	DP=391;VDB=4.992349e-01;AF1=1;AC1=2;	0	0	177	191
ecoli	1845993	.	C	T	222	.	DP=468;VDB=4.989898e-01;AF1=1;AC1=2;	0	0	240	192
ecoli	1851081	.	C	T	222	.	DP=491;VDB=3.831383e-01;AF1=1;AC1=2;	0	0	211	245
ecoli	1852001	.	C	T	222	.	DP=432;VDB=4.235772e-01;RPB=5.089251e-01;AF1=1;AC1=2;	1	0	196	208
ecoli	1864444	.	C	T	222	.	DP=515;VDB=5.142230e-01;RPB=1.645452e+00;AF1=1;AC1=2;	0	1	182	297
ecoli	1874123	.	C	T	222	.	DP=596;VDB=4.155205e-01;AF1=1;AC1=2;	0	0	218	255
ecoli	1876879	.	C	T	222	.	DP=427;VDB=4.265700e-01;AF1=1;AC1=2;	0	0	160	212
ecoli	1879647	.	C	T	222	.	DP=515;VDB=4.782138e-01;AF1=1;AC1=2;	0	0	224	243
ecoli	1892863	.	T	C	222	.	DP=561;VDB=3.823563e-01;RPB=-6.829646e-01;AF1=1;AC1=2;	0	1	278	213
ecoli	1904820	.	C	T	222	.	DP=629;VDB=4.947540e-01;AF1=1;AC1=2;	0	0	272	282
ecoli	1938119	.	C	T	222	.	DP=525;VDB=4.431111e-01;AF1=1;AC1=2;	0	0	170	313
ecoli	1946848	.	C	T	222	.	DP=685;VDB=4.284345e-01;AF1=1;AC1=2;	0	0	283	326
ecoli	1953034	.	G	A	222	.	DP=523;VDB=5.112326e-01;AF1=1;AC1=2;	0	0	217	265
ecoli	1968006	.	C	T	222	.	DP=689;VDB=4.711612e-01;AF1=1;AC1=2;	0	0	348	273
ecoli	1992661	.	A	G	222	.	DP=525;VDB=1.477593e-01;AF1=1;AC1=2;	0	0	241	242
ecoli	2031295	.	C	T	222	.	DP=389;VDB=4.332920e-01;RPB=-1.253912e+00;AF1=1;AC1=2;	1	0	153	201
ecoli	2038313	.	C	T	222	.	DP=579;VDB=3.387609e-01;AF1=1;AC1=2;	0	0	255	270
ecoli	2038457	.	C	A	222	.	DP=602;VDB=3.982874e-01;AF1=1;AC1=2;	0	0	227	311
ecoli	2039435	.	G	A	222	.	DP=473;VDB=3.799534e-01;AF1=1;AC1=2;	0	0	237	209
ecoli	2044530	.	G	T	222	.	DP=608;VDB=5.095998e-01;AF1=1;AC1=2;	0	0	300	175
ecoli	2062270	.	C	T	222	.	DP=601;VDB=3.989368e-01;AF1=1;AC1=2;	0	0	295	247
ecoli	2062640	.	C	T	222	.	DP=724;VDB=5.146327e-01;AF1=1;AC1=2;	0	0	317	336
ecoli	2078429	.	C	T	222	.	DP=517;VDB=5.147042e-01;RPB=-1.184695e+00;AF1=1;AC1=2;	1	0	240	221
ecoli	2080887	.	C	T	222	.	DP=441;VDB=4.987939e-01;AF1=1;AC1=2;	0	0	214	193
ecoli	2081953	.	C	T	222	.	DP=471;VDB=5.243179e-01;AF1=1;AC1=2;	0	0	216	220
ecoli	2082354	.	C	T	222	.	DP=559;VDB=4.504067e-01;AF1=1;AC1=2;	0	0	216	289
ecoli	2083343	.	G	A	222	.	DP=410;VDB=1.690134e-01;AF1=1;AC1=2;	0	0	167	209
ecoli	2084658	.	G	A	222	.	DP=596;VDB=5.076365e-01;AF1=1;AC1=2;	0	0	265	286
ecoli	2101915	.	G	A	222	.	DP=279;VDB=2.976992e-01;AF1=1;AC1=2;	0	0	121	145
ecoli	2120932	.	G	A	222	.	DP=488;VDB=4.392325e-01;AF1=1;AC1=2;	0	0	168	296
ecoli	2132522	.	G	A	222	.	DP=588;VDB=4.588383e-01;AF1=1;AC1=2;	0	0	294	243
ecoli	2135567	.	G	A	222	.	DP=446;VDB=4.801031e-01;AF1=1;AC1=2;	0	0	199	221
ecoli	2171470	.	C	T	222	.	DP=498;VDB=5.243838e-01;AF1=1;AC1=2;	0	0	224	212
ecoli	2186109	.	T	C	222	.	DP=503;VDB=3.017358e-01;AF1=1;AC1=2;	0	0	209	261
ecoli	2327231	.	A	G	222	.	DP=663;VDB=3.336567e-01;AF1=1;AC1=2;	0	0	290	313
ecoli	2337184	.	C	T	222	.	DP=663;VDB=3.360755e-01;AF1=1;AC1=2;	0	0	348	254
ecoli	2382830	.	C	T	222	.	DP=531;VDB=4.532594e-01;AF1=1;AC1=2;	0	0	244	169
ecoli	2408441	.	G	A	222	.	DP=603;VDB=5.066270e-01;AF1=1;AC1=2;	0	0	284	280
ecoli	2482849	.	C	T	222	.	DP=421;VDB=3.621876e-01;AF1=1;AC1=2;	0	0	178	201
ecoli	2508631	.	C	T	222	.	DP=550;VDB=1.544976e-01;AF1=1;AC1=2;	0	0	182	98
ecoli	2585134	.	C	T	222	.	DP=717;VDB=4.750995e-01;AF1=1;AC1=2;	0	0	331	308
ecoli	2731014	.	G	A	222	.	DP=607;VDB=2.175852e-01;AF1=1;AC1=2;	0	0	328	228
ecoli	2787308	.	G	A	222	.	DP=711;VDB=3.176276e-01;AF1=1;AC1=2;	0	0	342	315
ecoli	2802155	.	C	T	222	.	DP=433;VDB=2.263495e-01;AF1=1;AC1=2;	0	0	220	169
ecoli	2815219	.	G	A	222	.	DP=790;VDB=4.883489e-01;RPB=1.301406e+00;AF1=1;AC1=2;	0	1	338	393
ecoli	2821310	.	C	T	222	.	DP=734;VDB=4.057048e-01;AF1=1;AC1=2;	0	0	386	278
ecoli	2865476	.	T	A	222	.	DP=526;VDB=5.246243e-01;AF1=1;AC1=2;	0	0	227	262
ecoli	2869175	.	T	G	222	.	DP=648;VDB=4.050441e-01;RPB=1.120061e+00;AF1=1;AC1=2;	0	1	270	329
ecoli	2924565	.	C	T	222	.	DP=562;VDB=3.511924e-01;RPB=1.725154e+00;AF1=1;AC1=2;	1	0	262	239
ecoli	2924566	.	C	T	222	.	DP=560;VDB=3.712556e-01;RPB=1.725208e+00;AF1=1;AC1=2;	1	0	264	241
ecoli	2924794	.	C	A	222	.	DP=612;VDB=4.156301e-01;AF1=1;AC1=2;	0	0	286	264
ecoli	3026568	.	G	A	222	.	DP=544;VDB=1.473110e-01;AF1=1;AC1=2;	0	0	262	239
ecoli	3048494	.	G	A	222	.	DP=604;VDB=5.074362e-01;AF1=1;AC1=2;	0	0	269	279
ecoli	3059938	.	C	T	222	.	DP=801;VDB=5.084847e-01;AF1=1;AC1=2;	0	0	352	369
ecoli	3063471	.	G	A	222	.	DP=643;VDB=5.246496e-01;AF1=1;AC1=2;	0	0	259	309
ecoli	3063883	.	G	A	222	.	DP=641;VDB=5.156725e-01;AF1=1;AC1=2;	0	0	332	258
ecoli	3087282	.	T	C	222	.	DP=760;VDB=3.568562e-01;AF1=1;AC1=2;	0	0	337	353
ecoli	3088990	.	G	A	222	.	DP=777;VDB=4.995768e-01;RPB=7.069602e-03;AF1=1;AC1=2;	1	0	334	400
ecoli	3102909	.	G	A	222	.	DP=598;VDB=5.234478e-01;RPB=1.212749e-01;AF1=1;AC1=2;	1	0	304	252
ecoli	3118808	.	G	A	222	.	DP=602;VDB=5.154207e-01;AF1=1;AC1=2;	0	0	309	197
ecoli	3119055	.	T	C	222	.	DP=661;VDB=3.184582e-01;AF1=1;AC1=2;	0	0	296	305
ecoli	3126003	.	G	A	222	.	DP=760;VDB=4.351906e-01;RPB=3.124193e-01;AF1=1;AC1=2;	0	1	276	416
ecoli	3130099	.	G	A	222	.	DP=674;VDB=4.348218e-01;RPB=2.834269e-01;AF1=1;AC1=2;	1	0	313	291
ecoli	3131197	.	G	A	222	.	DP=625;VDB=4.487112e-01;AF1=1;AC1=2;	0	0	229	333
ecoli	3132285	.	G	A	222	.	DP=516;VDB=1.446587e-01;AF1=1;AC1=2;	0	0	262	206
ecoli	3143966	.	G	A	222	.	DP=707;VDB=4.987130e-01;AF1=1;AC1=2;	0	0	346	310
ecoli	3148338	.	G	A	222	.	DP=629;VDB=4.023532e-01;AF1=1;AC1=2;	0	0	262	298
ecoli	3160238	.	G	A	222	.	DP=743;VDB=4.485458e-01;AF1=1;AC1=2;	0	0	377	287
ecoli	3174647	.	G	A	222	.	DP=726;VDB=4.335330e-01;AF1=1;AC1=2;	0	0	269	395
ecoli	3177405	.	G	A	222	.	DP=694;VDB=2.945128e-01;RPB=1.420119e+00;AF1=1;AC1=2;	0	1	275	357
ecoli	3191373	.	G	A	222	.	DP=592;VDB=2.438938e-01;AF1=1;AC1=2;	0	0	271	259
ecoli	3202639	.	G	A	222	.	DP=741;VDB=4.413077e-01;AF1=1;AC1=2;	0	0	267	420
ecoli	3217150	.	G	A	222	.	DP=537;VDB=3.571764e-01;AF1=1;AC1=2;	0	0	216	268
ecoli	3222917	.	C	T	222	.	DP=762;VDB=4.473094e-01;AF1=1;AC1=2;	0	0	369	308
ecoli	3225361	.	C	T	222	.	DP=497;VDB=4.439814e-01;AF1=1;AC1=2;	0	0	251	135
ecoli	3238445	.	C	T	222	.	DP=641;VDB=5.142179e-01;AF1=1;AC1=2;	0	0	296	295
ecoli	3254179	.	C	T	222	.	DP=590;VDB=2.050463e-01;RPB=1.089571e+00;AF1=1;AC1=2;	0	1	264	258
ecoli	3257305	.	G	A	222	.	DP=676;VDB=4.708107e-01;AF1=1;AC1=2;	0	0	264	361
ecoli	3268519	.	C	T	222	.	DP=510;VDB=1.711974e-01;AF1=1;AC1=2;	0	0	120	203
ecoli	3273924	.	A	T	222	.	DP=653;VDB=5.126969e-01;AF1=1;AC1=2;	0	0	178	336
ecoli	3290334	.	C	T	222	.	DP=514;VDB=4.918881e-01;AF1=1;AC1=2;	0	0	264	206
ecoli	3302669	.	T	C	222	.	DP=663;VDB=3.966011e-01;AF1=1;AC1=2;	0	0	310	300
ecoli	3327765	.	G	T	222	.	DP=598;VDB=5.246751e-01;RPB=1.024061e+00;AF1=1;AC1=2;	1	0	234	313
ecoli	3386063	.	T	G	222	.	DP=699;VDB=4.945883e-01;RPB=7.044235e-01;AF1=1;AC1=2;	0	1	300	326
ecoli	3479944	.	A	G	222	.	DP=593;VDB=5.224420e-01;AF1=1;AC1=2;	0	0	287	234
ecoli	3504415	.	T	C	222	.	DP=536;VDB=3.202619e-01;AF1=1;AC1=2;	0	0	253	232
ecoli	3516523	.	C	T	222	.	DP=581;VDB=3.752720e-01;AF1=1;AC1=2;	0	0	249	279
ecoli	3522206	.	C	T	222	.	DP=747;VDB=4.522350e-01;AF1=1;AC1=2;	0	0	287	390
ecoli	3556313	.	C	T	222	.	DP=415;VDB=9.241433e-02;RPB=-1.004684e+00;AF1=1;AC1=2;	1	0	261	119
ecoli	3557643	.	C	T	222	.	DP=754;VDB=3.088004e-01;AF1=1;AC1=2;	0	0	352	335
ecoli	3558141	.	A	G	222	.	DP=693;VDB=5.169217e-01;AF1=1;AC1=2;	0	0	214	369
ecoli	3574336	.	A	G	222	.	DP=799;VDB=3.238629e-01;AF1=1;AC1=2;	0	0	383	351
ecoli	3577073	.	G	A	222	.	DP=649;VDB=4.415469e-01;AF1=1;AC1=2;	0	0	327	184
ecoli	3579339	.	G	A	222	.	DP=608;VDB=4.943769e-01;AF1=1;AC1=2;	0	0	259	281
ecoli	3579873	.	G	A	222	.	DP=391;VDB=3.011459e-01;AF1=1;AC1=2;	0	0	210	147
ecoli	3583540	.	G	A	222	.	DP=659;VDB=5.002947e-01;AF1=1;AC1=2;	0	0	273	324
ecoli	3585554	.	G	A	222	.	DP=712;VDB=5.116174e-01;AF1=1;AC1=2;	0	0	322	342
ecoli	3586810	.	G	A	222	.	DP=721;VDB=4.098323e-01;AF1=1;AC1=2;	0	0	233	396
ecoli	3587979	.	G	A	222	.	DP=756;VDB=3.934531e-01;AF1=1;AC1=2;	0	0	346	341
ecoli	3588274	.	C	T	222	.	DP=666;VDB=4.486362e-01;AF1=1;AC1=2;	0	0	263	341
ecoli	3616859	.	C	T	222	.	DP=811;VDB=4.488012e-01;AF1=1;AC1=2;	0	0	325	416
ecoli	3631772	.	C	T	222	.	DP=378;VDB=4.934897e-01;AF1=1;AC1=2;	0	0	174	170
ecoli	3645700	.	C	T	222	.	DP=630;VDB=4.618699e-01;AF1=1;AC1=2;	0	0	286	292
ecoli	3682466	.	C	T	222	.	DP=730;VDB=4.318248e-01;AF1=1;AC1=2;	0	0	348	308
ecoli	3705970	.	C	A	222	.	DP=433;VDB=1.378004e-01;AF1=1;AC1=2;	0	0	153	233
ecoli	3712002	.	C	T	222	.	DP=453;VDB=5.059687e-01;AF1=1;AC1=2;	0	0	204	203
ecoli	3723199	.	T	G	222	.	DP=526;VDB=1.613662e-01;AF1=1;AC1=2;	0	0	232	233
ecoli	3742392	.	C	T	222	.	DP=543;VDB=4.819381e-01;AF1=1;AC1=2;	0	0	255	248
ecoli	3745826	.	C	G	222	.	DP=629;VDB=4.774853e-01;AF1=1;AC1=2;	0	0	262	306
ecoli	3779072	.	C	T	222	.	DP=478;VDB=3.219270e-01;AF1=1;AC1=2;	0	0	236	194
ecoli	3801476	.	C	T	222	.	DP=410;VDB=4.464587e-01;AF1=1;AC1=2;	0	0	184	181
ecoli	3801968	.	C	T	222	.	DP=401;VDB=5.160527e-01;AF1=1;AC1=2;	0	0	159	214
ecoli	3807965	.	C	T	222	.	DP=663;VDB=4.923422e-01;AF1=1;AC1=2;	0	0	338	258
ecoli	3825049	.	C	T	222	.	DP=694;VDB=1.536335e-01;AF1=1;AC1=2;	0	0	283	344
ecoli	3827408	.	C	T	222	.	DP=715;VDB=2.678577e-01;AF1=1;AC1=2;	0	0	331	303
ecoli	3832868	.	C	T	222	.	DP=556;VDB=5.228441e-01;RPB=-5.954999e-01;AF1=1;AC1=2;	0	1	260	248
ecoli	3848530	.	C	T	222	.	DP=704;VDB=5.223221e-01;AF1=1;AC1=2;	0	0	337	270
ecoli	3868487	.	C	T	222	.	DP=625;VDB=5.017818e-01;RPB=4.712654e-01;AF1=1;AC1=2;	1	0	317	248
ecoli	3898633	.	C	T	222	.	DP=439;VDB=4.283753e-01;AF1=1;AC1=2;	0	0	215	188
ecoli	3902930	.	C	T	222	.	DP=507;VDB=1.412567e-01;AF1=1;AC1=2;	0	0	259	215
ecoli	3912671	.	C	T	222	.	DP=685;VDB=2.949443e-01;AF1=1;AC1=2;	0	0	321	306
ecoli	3924917	.	C	T	222	.	DP=445;VDB=9.779603e-02;AF1=1;AC1=2;	0	0	176	228
ecoli	3925315	.	T	C	222	.	DP=491;VDB=3.890449e-01;AF1=1;AC1=2;	0	0	288	165
ecoli	3935932	.	G	A	222	.	DP=550;VDB=5.242256e-01;RPB=-3.139981e-01;AF1=1;AC1=2;	0	1	252	260
ecoli	3936020	.	G	A	222	.	DP=576;VDB=5.246793e-01;AF1=1;AC1=2;	0	0	253	280
ecoli	3948122	.	C	T	222	.	DP=463;VDB=4.626313e-01;AF1=1;AC1=2;	0	0	127	278
ecoli	3954026	.	G	A	222	.	DP=678;VDB=4.783284e-01;RPB=9.962930e-01;AF1=1;AC1=2;	2	0	206	342
ecoli	3957957	.	C	T	222	.	DP=424;VDB=3.706187e-01;AF1=1;AC1=2;	0	0	111	180
ecoli	3989912	.	C	T	222	.	DP=576;VDB=5.246190e-01;AF1=1;AC1=2;	0	0	226	282
ecoli	4082955	.	G	T	222	.	DP=719;VDB=4.222996e-01;AF1=1;AC1=2;	0	0	332	331
ecoli	4137321	.	G	A	222	.	DP=612;VDB=4.683689e-01;AF1=1;AC1=2;	0	0	257	295
ecoli	4158180	.	G	A	222	.	DP=669;VDB=5.162820e-01;AF1=1;AC1=2;	0	0	311	284
ecoli	4169804	.	A	G	222	.	DP=245;VDB=3.095059e-01;AF1=1;AC1=2;	0	0	173	59
ecoli	4173850	.	C	T	222	.	DP=500;VDB=5.181998e-01;AF1=1;AC1=2;	0	0	212	242
ecoli	4176906	.	C	T	222	.	DP=595;VDB=5.175971e-01;AF1=1;AC1=2;	0	0	327	234
ecoli	4177024	.	C	T	222	.	DP=669;VDB=2.171176e-01;AF1=1;AC1=2;	0	0	368	233
ecoli	4183800	.	C	T	222	.	DP=670;VDB=5.243176e-01;AF1=1;AC1=2;	0	0	352	270
ecoli	4191200	.	C	T	222	.	DP=698;VDB=5.030377e-01;RPB=9.777252e-01;AF1=1;AC1=2;	1	0	243	353
ecoli	4191730	.	A	G	222	.	DP=809;VDB=1.926010e-01;RPB=-1.254068e+00;AF1=1;AC1=2;	1	0	342	331
ecoli	4191843	.	C	T	222	.	DP=749;VDB=5.181047e-01;AF1=1;AC1=2;	0	0	308	353
ecoli	4217775	.	C	T	222	.	DP=372;VDB=3.812375e-01;AF1=1;AC1=2;	0	0	177	149
ecoli	4220766	.	C	T	222	.	DP=412;VDB=4.772659e-01;AF1=1;AC1=2;	0	0	258	115
ecoli	4221661	.	T	C	222	.	DP=603;VDB=1.244826e-01;AF1=1;AC1=2;	0	0	85	332
ecoli	4222506	.	C	T	222	.	DP=651;VDB=3.540986e-01;AF1=1;AC1=2;	0	0	313	247
ecoli	4232502	.	C	T	222	.	DP=516;VDB=5.186670e-01;RPB=-3.323773e-02;AF1=1;AC1=2;	0	1	244	224
ecoli	4247707	.	C	T	222	.	DP=606;VDB=4.070846e-01;AF1=1;AC1=2;	0	0	338	221
ecoli	4263691	.	C	T	222	.	DP=626;VDB=2.278239e-01;AF1=1;AC1=2;	0	0	252	318
ecoli	4267472	.	C	T	222	.	DP=393;VDB=4.983576e-01;AF1=1;AC1=2;	0	0	197	175
ecoli	4269153	.	C	T	222	.	DP=710;VDB=4.097622e-01;AF1=1;AC1=2;	0	0	366	265
ecoli	4276511	.	C	T	222	.	DP=493;VDB=2.757633e-01;AF1=1;AC1=2;	0	0	285	171
ecoli	4280559	.	C	T	222	.	DP=289;VDB=5.239309e-01;AF1=1;AC1=2;	0	0	149	120
ecoli	4282100	.	C	T	222	.	DP=605;VDB=4.523685e-01;AF1=1;AC1=2;	0	0	291	250
ecoli	4284056	.	C	T	222	.	DP=656;VDB=5.174268e-01;AF1=1;AC1=2;	0	0	316	184
ecoli	4295492	.	C	T	222	.	DP=587;VDB=4.880281e-01;RPB=2.077424e+00;AF1=1;AC1=2;	2	0	264	248
ecoli	4296222	.	C	T	222	.	DP=767;VDB=5.245923e-01;RPB=6.300693e-01;AF1=1;AC1=2;	0	1	387	291
ecoli	4299094	.	C	T	222	.	DP=659;VDB=5.149580e-01;AF1=1;AC1=2;	0	0	224	293
ecoli	4301778	.	C	T	222	.	DP=663;VDB=2.920847e-01;RPB=1.485498e+00;AF1=1;AC1=2;	1	0	271	290
ecoli	4309360	.	C	T	222	.	DP=539;VDB=3.601753e-01;AF1=1;AC1=2;	0	0	244	261
ecoli	4318102	.	C	T	222	.	DP=666;VDB=4.517610e-01;AF1=1;AC1=2;	0	0	294	329
ecoli	4318808	.	C	T	222	.	DP=864;VDB=4.407319e-01;AF1=1;AC1=2;	0	0	379	406
ecoli	4320628	.	C	T	222	.	DP=649;VDB=4.596936e-01;AF1=1;AC1=2;	0	0	308	276
ecoli	4323667	.	C	T	222	.	DP=614;VDB=5.238620e-01;AF1=1;AC1=2;	0	0	291	283
ecoli	4323860	.	C	T	222	.	DP=720;VDB=4.147775e-01;RPB=-1.031630e-01;AF1=1;AC1=2;	1	0	363	274
ecoli	4330333	.	C	T	222	.	DP=596;VDB=3.734607e-01;AF1=1;AC1=2;	0	0	314	23
ecoli	4335887	.	C	T	222	.	DP=460;VDB=5.006085e-01;AF1=1;AC1=2;	0	0	172	247
ecoli	4340848	.	C	T	222	.	DP=594;VDB=5.243899e-01;AF1=1;AC1=2;	0	0	309	251
ecoli	4347282	.	C	T	222	.	DP=489;VDB=4.005464e-01;AF1=1;AC1=2;	0	0	276	172
ecoli	4349542	.	C	T	222	.	DP=673;VDB=5.241221e-01;AF1=1;AC1=2;	0	0	255	334
ecoli	4349613	.	C	T	222	.	DP=727;VDB=3.884253e-01;AF1=1;AC1=2;	0	0	308	365
ecoli	4357932	.	C	T	222	.	DP=495;VDB=1.346084e-01;AF1=1;AC1=2;	0	0	215	229
ecoli	4362821	.	C	T	222	.	DP=675;VDB=4.832217e-01;AF1=1;AC1=2;	0	0	244	358
ecoli	4364691	.	C	T	222	.	DP=554;VDB=5.234509e-01;AF1=1;AC1=2;	0	0	186	311
ecoli	4369424	.	C	T	222	.	DP=728;VDB=4.835374e-01;AF1=1;AC1=2;	0	0	323	360
ecoli	4371444	.	C	T	222	.	DP=657;VDB=5.216545e-01;AF1=1;AC1=2;	0	0	282	311
ecoli	4378492	.	C	T	222	.	DP=754;VDB=5.216879e-01;AF1=1;AC1=2;	0	0	328	361
ecoli	4386143	.	C	T	222	.	DP=664;VDB=3.081265e-01;AF1=1;AC1=2;	0	0	318	276
ecoli	4387861	.	C	T	222	.	DP=737;VDB=3.688296e-01;AF1=1;AC1=2;	0	0	392	292
ecoli	4399630	.	C	T	222	.	DP=672;VDB=3.229259e-01;AF1=1;AC1=2;	0	0	243	341
ecoli	4401033	.	C	T	222	.	DP=655;VDB=3.963513e-01;RPB=1.052237e+00;AF1=1;AC1=2;	0	1	331	254
ecoli	4405068	.	C	T	222	.	DP=774;VDB=5.244691e-01;AF1=1;AC1=2;	0	0	320	371
ecoli	4412648	.	C	T	222	.	DP=692;VDB=4.499138e-01;AF1=1;AC1=2;	0	0	237	306
ecoli	4416885	.	C	T	222	.	DP=577;VDB=5.245997e-01;AF1=1;AC1=2;	0	0	288	228
ecoli	4424952	.	C	T	222	.	DP=612;VDB=4.746963e-01;AF1=1;AC1=2;	0	0	288	280
ecoli	4431482	.	C	T	222	.	DP=687;VDB=5.235075e-01;AF1=1;AC1=2;	0	0	356	198
ecoli	4433147	.	C	T	222	.	DP=622;VDB=4.217610e-01;AF1=1;AC1=2;	0	0	312	233
ecoli	4433773	.	C	T	222	.	DP=575;VDB=4.692356e-01;AF1=1;AC1=2;	0	0	219	296
ecoli	4449303	.	C	T	222	.	DP=592;VDB=4.811722e-01;AF1=1;AC1=2;	0	0	242	289
ecoli	4455415	.	C	T	222	.	DP=563;VDB=2.073842e-01;AF1=1;AC1=2;	0	0	238	267
ecoli	4480924	.	C	T	222	.	DP=672;VDB=2.445227e-01;AF1=1;AC1=2;	0	0	286	329
ecoli	4484892	.	T	A	222	.	DP=729;VDB=4.664554e-01;AF1=1;AC1=2;	0	0	377	285
ecoli	4485045	.	C	T	222	.	DP=798;VDB=2.806186e-01;AF1=1;AC1=2;	0	0	367	342
ecoli	4487798	.	C	T	222	.	DP=590;VDB=3.692936e-01;RPB=-1.049830e+00;AF1=1;AC1=2;	1	0	253	269
ecoli	4492522	.	C	T	222	.	DP=459;VDB=5.232906e-01;AF1=1;AC1=2;	0	0	180	255
ecoli	4499523	.	C	T	222	.	DP=631;VDB=4.393149e-01;AF1=1;AC1=2;	0	0	290	286
ecoli	4508261	.	T	G	222	.	DP=454;VDB=4.775742e-01;AF1=1;AC1=2;	0	0	199	203
ecoli	4515378	.	C	T	222	.	DP=760;VDB=4.153133e-01;AF1=1;AC1=2;	0	0	367	317
ecoli	4522424	.	C	T	222	.	DP=725;VDB=1.656236e-01;AF1=1;AC1=2;	0	0	95	357
ecoli	4522619	.	C	T	222	.	DP=700;VDB=4.269749e-01;AF1=1;AC1=2;	0	0	292	360
ecoli	4527062	.	C	T	222	.	DP=692;VDB=2.835757e-01;AF1=1;AC1=2;	0	0	383	226
ecoli	4528820	.	C	T	222	.	DP=565;VDB=4.464962e-01;AF1=1;AC1=2;	0	0	277	250
ecoli	4539284	.	C	T	222	.	DP=528;VDB=4.969552e-01;AF1=1;AC1=2;	0	0	319	172
ecoli	4551694	.	C	T	222	.	DP=721;VDB=2.942369e-01;AF1=1;AC1=2;	0	0	310	338
ecoli	4562408	.	C	T	222	.	DP=698;VDB=4.983758e-01;AF1=1;AC1=2;	0	0	327	331
ecoli	4568573	.	C	T	222	.	DP=622;VDB=3.503040e-01;AF1=1;AC1=2;	0	0	264	298
ecoli	4569303	.	C	T	222	.	DP=732;VDB=2.800812e-01;AF1=1;AC1=2;	0	0	366	327
ecoli	4583696	.	C	T	222	.	DP=679;VDB=2.245732e-01;AF1=1;AC1=2;	0	0	306	323
ecoli	4585388	.	C	T	222	.	DP=497;VDB=3.830911e-01;AF1=1;AC1=2;	0	0	168	274
ecoli	4602540	.	C	T	222	.	DP=438;VDB=2.877438e-01;AF1=1;AC1=2;	0	0	227	179
ecoli	4628318	.	C	T	222	.	DP=543;VDB=3.550030e-01;AF1=1;AC1=2;	0	0	225	163
ecoli	4634948	.	G	C	222	.	DP=637;VDB=4.927400e-01;AF1=1;AC1=2;	0	0	267	304
ecoli	4636081	.	C	T	222	.	DP=559;VDB=5.183774e-01;AF1=1;AC1=2;	0	0	235	264
ecoli	4636263	.	G	A	222	.	DP=544;VDB=5.241007e-01;AF1=1;AC1=2;	0	0	288	226
W3110_high-Q.snp		Total	18	QUAL=222, (ref_for_bases+ref_rev_bases)/(alt_for_bases+alt_rev_bases)<0.01
#CHROM	POS	ID	REF	ALT	QUAL	FILTER	INFO	DP4
ecoli	469355	.	C	T	222	.	DP=711;VDB=4.507017e-01;RPB=1.726598e+00;AF1=1;AC1=2;	1	0	358	276
ecoli	547694	.	A	G	222	.	DP=752;VDB=5.216262e-01;AF1=1;AC1=2;	0	0	404	271
ecoli	556858	.	A	T	222	.	DP=654;VDB=4.890338e-01;AF1=1;AC1=2;	0	0	272	322
ecoli	637270	.	C	T	222	.	DP=538;VDB=5.208040e-01;AF1=1;AC1=2;	0	0	264	234
ecoli	1335418	.	A	G	222	.	DP=574;VDB=4.952333e-01;AF1=1;AC1=2;	0	0	238	257
ecoli	1387240	.	G	T	222	.	DP=688;VDB=5.140522e-01;AF1=1;AC1=2;	0	0	327	287
ecoli	1650355	.	T	C	222	.	DP=428;VDB=4.446149e-01;AF1=1;AC1=2;	0	0	172	191
ecoli	1896784	.	A	T	222	.	DP=628;VDB=4.250127e-01;RPB=1.604697e+00;AF1=1;AC1=2;	1	0	271	272
ecoli	1962537	.	C	A	222	.	DP=612;VDB=4.455714e-01;RPB=5.815425e-01;AF1=1;AC1=2;	1	0	305	245
ecoli	2030447	.	G	A	222	.	DP=660;VDB=4.445545e-01;AF1=1;AC1=2;	0	0	319	185
ecoli	2041546	.	C	A	222	.	DP=396;VDB=4.054537e-01;AF1=1;AC1=2;	0	0	98	196
ecoli	2069359	.	C	A	222	.	DP=648;VDB=4.850245e-01;AF1=1;AC1=2;	0	0	276	327
ecoli	2665884	.	G	T	222	.	DP=565;VDB=3.458807e-01;AF1=1;AC1=2;	0	0	262	245
ecoli	2865477	.	G	A	222	.	DP=569;VDB=5.241568e-01;AF1=1;AC1=2;	0	0	242	278
ecoli	3484227	.	C	A	222	.	DP=614;VDB=4.790262e-01;AF1=1;AC1=2;	0	0	221	349
ecoli	3957957	.	C	T	222	.	DP=484;VDB=4.461632e-01;AF1=1;AC1=2;	0	0	113	208
ecoli	4216242	.	C	T	222	.	DP=723;VDB=3.078900e-01;AF1=1;AC1=2;	0	0	357	296
ecoli	4541046	.	G	A	222	.	DP=426;VDB=5.092250e-01;RPB=5.332795e-01;AF1=1;AC1=2;	1	0	223	169
DH5a_W3110-high-Q_share.snp				Total	4
ecoli	547694	.	A	G	222	.	DP=683;VDB=5.246608e-01;AF1=1;AC1=2;DP4=0,0,367,254;MQ=59;FQ=-282	GT:PL:GQ	1/1:255,255,0:99	ecoli	547694	.	A	G	222	.	DP=752;VDB=5.216262e-01;AF1=1;AC1=2;DP4=0,0,404,271;MQ=59;FQ=-282	GT:PL:GQ	1/1:255,255,0:99
ecoli	1335418	.	A	G	222	.	DP=560;VDB=3.472659e-01;AF1=1;AC1=2;DP4=0,0,241,247;MQ=59;FQ=-282	GT:PL:GQ	1/1:255,255,0:99	ecoli	1335418	.	A	G	222	.	DP=574;VDB=4.952333e-01;AF1=1;AC1=2;DP4=0,0,238,257;MQ=59;FQ=-282	GT:PL:GQ	1/1:255,255,0:99
ecoli	1650355	.	T	C	222	.	DP=428;VDB=3.881332e-01;AF1=1;AC1=2;DP4=0,0,172,183;MQ=59;FQ=-282	GT:PL:GQ	1/1:255,255,0:99	ecoli	1650355	.	T	C	222	.	DP=428;VDB=4.446149e-01;AF1=1;AC1=2;DP4=0,0,172,191;MQ=59;FQ=-282	GT:PL:GQ	1/1:255,255,0:99
ecoli	3957957	.	C	T	222	.	DP=424;VDB=3.706187e-01;AF1=1;AC1=2;DP4=0,0,111,180;MQ=59;FQ=-282	GT:PL:GQ	1/1:255,255,0:99	ecoli	3957957	.	C	T	222	.	DP=484;VDB=4.461632e-01;AF1=1;AC1=2;DP4=0,0,113,208;MQ=59;FQ=-282	GT:PL:GQ	1/1:255,255,0:99
